# Supplementary material for: Retrotransposition Events Shape the Evolution of the Ataxin-3 Gene Family in Primates
Source: Genome Biol Evol. 2026 Mar 12;18(3):evag047. doi: 10.1093/gbe/evag047 (PMC13010821; doi:10.1093/gbe/evag047)
Supplement: evag047_Supplementary_Data [file evag047_supplementary_data.zip]

Archive with 4 entries (4 files):
- Supplemental Figure 1.tif
- Supplemental Tables.xlsx
- SupplementalFile1_ATXN3_ATXN3L_protein.fasta
- SupplementalFile2_ATXN3_ATXN3L0_ATXN3L_ATXN3L2_ATXN3L3_genomic.fasta
