# Supplementary material for: Retrotransposition Events Shape the Evolution of the Ataxin-3 Gene Family in Primates
Source: Genome Biol Evol. 2026 Mar 12;18(3):evag047. doi: 10.1093/gbe/evag047 (PMC13010821; doi:10.1093/gbe/evag047)
Supplement: evag047_Supplementary_Data [file evag047_supplementary_data.zip › Supplemental Tables.xlsx]

## Sheet: S1
Supplemental Table S1. ATXN3 paralogs identified in primates species (NCBI database).
Species name	ATXN3							ATXN3L0							ATXN3L1							ATXN3L2							ATXN3L3							ATXN3 independent retrocopies
	Gene symbol	Gene type	Chromosome	CDS location from BLAST	Orientation	5' Flanking genes	3' Flanking genes	Gene symbol	Gene type	Chromosome	CDS location from BLAST	Orientation	5' Flanking genes	3' Flanking genes	Gene symbol	Gene type	Chromosome	CDS location from BLAST	Orientation	5' Flanking genes	3' Flanking genes	Gene symbol	Gene type	Chromosome	CDS location from BLAST	Orientation	5' Flanking genes	3' Flanking genes	Gene symbol	Gene type	Chromosome	CDS location from BLAST	Orientation	5' Flanking genes	3' Flanking genes	Gene symbol	Gene type	Chromosome	CDS location from BLAST	Orientation	5' Flanking genes	3' Flanking genes
Homo sapiens	ATXN3	protein coding	14	NC_000014.9:92,064,320-92,106,552	reverse	SLC24A4; CPSF2; NDUFB1	TRIP11; FBLN5; TC2N	LOC100418768	pseudogene	14	NC_000014.9:48,045,273-48,046,564	forward	MIS18BP1; RPL10L; MDGA2	RPS29; LRR1; RPL36AL	ATXN3L	protein coding	X	NC_000023.11:13,318,867-13,319,934	reverse	EGFL6; TCEANC; EGFL6	FAM9C; TMSB4X; TLR8	LOC100132280	pseudogene	8	NC_000008.11:110,555,399-110,556,507	forward	EBAG9; SYBU; KCNV1	CSMD3; TRPS1; EIF3H
Pan paniscus	ATXN3	protein coding	14	NC_048253.1:72,699,235-72,741,709	reverse	SLC24A4; CPSF2; NDUFB1	TRIP11; FBLN5; TC2N								ATXN3L	protein coding	X	NC_048262.1:5,926,746-5,927,813	reverse	RAB9A; TCEANC; EGFL6	FAM9C; TMSB4X; TLR8	LOC100968165	pseudogene	8	NC_048247.1:107,205,272-107,206,374	forward	EBAG9; SYBU; KCNV1	CSMD3; TRPS1; EIF3H
Pan troglodytes	ATXN3	protein coding	14	NC_072412.1:83,357,272-83,399,720	reverse	SLC24A4; CPSF2; NDUFB1	TRIP11; FBLN5; TC2N								ATXN3L/LOC129138637*	protein coding	X	NC_072421.1:13,892,386-13,893,453	reverse	RAB9A; TCEANC; EGFL6	FAM9C; TMSB4X; TLR8	LOC100613414	pseudogene	8	NC_072406.1:125,390,731-125,391,839	forward	EBAG9; SYBU; KCNV1	CSMD3; TRPS1; EIF3H
Gorilla gorilla gorilla	ATXN3	protein coding	14	NC_044616.1:72,811,597-72,853,774	reverse	SLC24A4; CPSF2; NDUFB1	TRIP11; PBLN5; TC2N	NA		14	NC_044616.1:28,823,227-28,824,546	forward	TTC5; RPL10L; MDGA2	MRPL54; RPS29; LRR1; RPL36AL	ATXN3L	protein coding	X	NC_044625.1:11,613,548-11,614,615	reverse	RAB9A; TCEANC; EGFL6	FAM9C; TMSB4X; TLR8	LOC101124755	pseudogene	8	NC_044610.1:106,366,264-106,367,347	forward	EBAG9; SYBU; KCNV1	CSMD3; TRPS1; EIF3H
Pongo abelii	ATXN3	protein coding	14	NC_071999.1:70,840,431-70,882,271	reverse	SLC24A4; CPSF2; NDUFB1	TRIP11; FBLN5; TC2N	NA		14	NC_071999.1:26,352,487-26,353,778	forward	MIS18BP1; RPL10L; MDGA2	RPS29; LRR1; RPL36AL	ATXN3L	protein coding	X	NC_072008.1:13,370,569-13,371,636	reverse	RAB9A; TCEANC; EGFL6	FAM9C; TMSB4X; TLR7	LOC100455664	pseudogene	8	NC_071993.1:130,275,280-130,276,355	forward	EBAG9; SYBU; KCNV1	CSMD3; TRPS1; EIF3H
Pongo pygmaeus	ATXN3	protein coding	14	NC_072387.1:88,989,092-89,031,039	reverse	SLC24A4; CPSF2; NDUFB1	TRIP11; FBLN5; TC2N	NA		14	NC_072387.1:44,504,556-44,505,847	forward	MIS18BP1; RPL10L; MDGA2	RPS29; LRR1; RPL36AL	ATXN3L	protein coding	X	NC_072396.1:13,779,554-13,780,621	reverse	RAB9A; TCEANC; EGFL6	FAM9C; TMSB4X; TLR8	LOC129042124	pseudogene	8	NC_072381.1:123,834,039-123,835,114	forward	EBAG9; SYBU; KCNV1	CSMD3; TRPS1; EIF3H
Hylobates moloch	ATXN3	protein coding	Unplaced Scaffold	NW_022611658.1:13,377,611-13,423,705	forward	SLC24A4; CPSF2; NDUFB1	TRIP11; FBLN5; TC2N	NA		Unplaced Scaffold	NW_022611658.1:84,072,656-84,073,994	forward	MIS18BP1; RPL10L; MDGA2	?	ATXN3L	protein coding	Unplaced Scaffold	NW_022611649.1:18,287,084-18,288,148	reverse	EGFL6; TRAPPC2; RAB9A; TCEANC	FAM9C; TMSB4X; TLR8	LOC116813850	pseudogene	Unplaced Scaffold	NW_022611651.1:90,940,853-90,941,918	forward	EBAG9; SYBU; KCNV1	CSMD3; TRPS1; EIF3H
Nomascus leucogenys	ATXN3	protein coding	22a	NC_044402.1:13,637,569-13,682,164	forward	SCL24A4; CPSF2; NDUFB1	TRIP11; FBLN5; TC2N	NA		1a	NC_044381.1:106,029,599-106,030,902	forward	MIS18BP1; RPL10L; MDGA2	?	ATXN3L	protein coding	X	NC_044406.1:11,809,567-11,810,631	reverse	RAB9A; TCEANC; EGFL6	FAM9C; TMSB4X; TLR8	LOC100601102	pseudogene	16	NC_044396.1:62,675,953-62,677,027	forward	EBAG9; SYBU; KCNV1	CSMD3; TRPS1; EIF3H
Macaca mulatta	ATXN3	protein coding	7	NC_041760.1:154,207,020-154,250,555	reverse	SLC24A4; CPSF2; NDUFB1	TRIP11; FBLN5; TC2N	NA		7	NC_041760.1:110,225,764-110,227,070	forward	MIS18BP1; RPL10L; MDGA2	RPS29; LRR1; RPL36AL	LOC711119	protein coding	X	NC_041774.1:12,984,119-12,985,183	reverse	RAB9A; TCEANC; EGFL6	LOC114674839; FAM9C; TMSB4X; TLR8	LOC700434	pseudogene	8	NC_041761.1:110,756,372-110,757,450	forward	EBAG9; SYBU; KCNV1	CSMD3; TRPS1; EIF3H	LOC699321	pseudogene	11	NC_041764.1:120,945,419-120,946,506	reverse	CAMKK2; P2RX4; P2RX7	OASL; HNF1A; C11H12orf43; SPPL3
															LOC114674839	protein coding	X	NC_041774.1:12,964,497-12,965,561	reverse	RAB9A; TCEANC; EGFL6; LOC711119	FAM9C; TMSB4X; TLR8
Macaca fascicularis	LOC102117736	protein coding	7	NC_052261.1:152,101,447-152,135,082	reverse	SLC24A4; CPSF2; NDUFB1	TRIP11; FBLN5; TC2N	NA		7	NC_052261.1:107,334,004-107,335,305	forward	MIS18BP1; RPL10L; MDGA2	RPS29; LRR1; RPL36AL	ATXN3L	protein coding	X	NC_052275.1:12,720,048-12,721,112	reverse	RAB9A; TCEANC; EGFL6	FAM9C; TLR8; TLR7	LOC102117545	pseudogene	8	NC_052262.1:108,151,825-108,152,903	forward	EBAG9; SYBU; KCNV1	CSMD3; TRPS1; EIF3H	LOC102119590	pseudogene	11	NC_052265.1:118,071,649-118,072,735	reverse	CAMKK2; P2RX4; P2RX7	OASL; HNF1A; C11H12orf43; SPPL3
Macaca thibetana thibetana	ATXN3	protein coding	7	NC_065584.1:15,516,916-15,560,777	forward	SLC24A4; CPSF2; NDUFB1	TRIP11; FBLN5; TC2N	NA		7	NC_065584.1:59,607,455-59,608,760	reverse	MIS18BP1; RPL10L; MDGA2	RPS29; LRR1; RPL36AL	ATXN3L	protein coding	X	NC_065598.1:12,861,749-12,862,814	reverse	RAB9A; TCEANC; EGFL6; LOC126945336	FAM9C; TMSB4X; TLR8	LOC126960647	pseudogene	8	NC_065585.1:34,649,573-34,650,651	reverse	EBAG9; SYBU; KCNV1	CSMD3; TRPS1; EIF3H	LOC126930683	pseudogene	11	NC_065588.1:117,434,692-117,435,779	reverse	CAMKK2; P2RX4; P2RX7	OASL; HNF1A; C11H12orf43; SPPL3
															LOC126945336	protein coding	X	NC_065598.1:12,881,390-12,882,454	reverse	RAB9A; TCEANC; EGFL6	ATXN3L; FAM9C; TMSB4X; TLR8
Macaca nemestrina	ATXN3	protein coding	Unplaced Scaffold	NW_012013355.1:11,808,899-11,856,320	forward	SLC24A4; CPSF2; NDUFB1	TRIP11; FBLN5; TC2N	LOC105546546	pseudogene	Unplaced Scaffold	NW_012019132.1:7,349,863-7,351,169	reverse	MIS18BP1; RPL10L; MDGA2	RPS29; LRR1; RPL36AL	ATXN3L	protein coding	Unplaced Scaffold	NW_012017243.1:13,572,445-13,573,509	reverse	RAB9A; TCEANC; EGFL6; LOC105478274	FAM9C; TMSB4X; TLR8	LOC105476127	pseudogene	Unplaced Scaffold	NW_012016133.1:6,905,158-6,906,236	reverse	EBAG9; SYBU; KCNV1	CSMD3; TRPS1; EIF3H	LOC105494606	protein coding	Unplaced Scaffold	NW_012010578.1:8,998,461-8,999,548	forward	CAMKK2; P2RX4; P2RX7	OASL; HNF1A; C11H12orf43; SPPL3
															LOC105478274	pseudogene	Unplaced Scaffold	NW_012017243.1:13,602,200-13,603,525	reverse	RAB9A; TCEANC; EGFL6	ATXN3L; FAM9C; TMSB4X; TLR8
Mandrillus leucophaeus	ATXN3	protein coding	Unplaced Scaffold	NW_012104253.1:12,789,621-12,839,089	forward	SLC24A4; CPSF2; NDUFB1	TRIP11; FBLN5; TC2N	NA		Unplaced Scaffold	NW_012103832.1:500,790-502,095	reverse	?; RPL10L; MDGA2	?	LOC105550045	protein coding	Unplaced Scaffold	NW_012104943.1:1,474,774-1,475,766	forward	RAB9A; TCEANC; EGFL6; LOC105550026	FAM9C; TMSB4X; TLR8	LOC105555234	pseudogene	Unplaced Scaffold	NW_012107308.1:1,111,566..1,112,644	reverse	?	?	LOC105527940	protein coding	Unplaced Scaffold	NW_012107585.1:6,582,205-6,583,281	reverse	CAMKK2; P2RX4; P2RX7	OASL; HNF1A; SPPL3
															LOC105550026	protein coding	Unplaced Scaffold	NW_012104943.1:1,455,439-1,456,503	forward	RAB9A; TCEANC; EGFL6;	LOC105550045; FAM9C; TMSB4X; TLR8
Cercocebus atys	ATXN3	protein coding	Unplaced Scaffold	NW_012001960.1:10,653,503-10,697,483	reverse	SLC24A4; CPSF2; NDUFB1	TRIP11; FBLN5; TC2N	NA		Unplaced Scaffold	NW_012002390.1:1,731,176-1,732,482	forward	?; RPL10L; MDGA2	RPS29; LRR1; ?	ATXN3L	protein coding	Unplaced Scaffold	NW_012003945.1:18,801,562-18,802,626	forward	RAB9A; TCEANC; EGFL6	FAM9C; TMSB4X; TLR8	LOC105584571	pseudogene	Unplaced Scaffold	NW_012008473.1:4,718,660-4,719,743	forward	EBAG9; SYBU; KCNV1	CSMD3; TRPS1; EIF3H	LOC105590961/LOC105590962	protein coding/pseudogene	Unplaced Scaffold	NW_012001186.1:9,378,994-9,380,069	reverse	CAMKK2; P2RX4; P2RX7	OASL; HNF1A; SPPL3
Papio anubis	ATXN3	protein coding	7	NC_044982.1:14,476,371-14,519,681	forwad	SLC24A4; CPSF2; NDUFB1	TRIP11; FBLN5; TC2N	NA		7	NC_044982.1:58,324,566-58,325,872	reverse	MIS18BP1; RPL10L; MDGA2	RPS29; LRR1; RPL36AL	ATXN3L	protein coding	X	NC_044996.1:132,307,855-132,308,919	forward	RAB9A; TCEANC; EGFL6	LOC101021868; FAM9C; TMSB4X; TLR8	LOC110743999	pseudogene	8	NC_044983.1:105,894,951-105,896,034	forward	EBAG9; SYBU; KCNV1	CSMD3; TRPS1; EIF3H	LOC101017058	pseudogene	9	NC_044984.1:115,490,686-115,491,762	reverse	CAMKK2; P2RX4; P2RX7	OASL; HNF1A; C11H12orf43; SPPL3
															LOC101021868	protein coding	X	NC_044996.1:132,327,516:132,328,580	forward	RAB9A; TCEANC; EGFL6; ATXN3L	FAM9C; TMSB4X; TLR8
Theropithecus gelada	ATXN3	protein coding	7b	NC_037675.1:93,472,668-93,515,621	reverse	SLC24A4; CPSF2; NDUFB1	TRIP11; FBLN5; TC2N	NA		7b	NC_037675.1:49,403,782-49,405,087	forward	MIS18BP1; RPL10L; MDGA2	RPS29; LRR1; RPL36AL	ATXN3L	protein coding	X	NC_037689.1:293,181-294,245	reverse	SPIN3; FAAH2; ZXDB	?	LOC112630196	pseudogene	8	NC_037676.1:112,683,743-112,684,826	forward	EBAG9; SYBU; KCNV1	CSMD3; TRPS1; EIF3H	LOC112635516	protein coding	11	NC_037679.1:80,278,643-80,279,719	reverse	CAMKK2; P2RX4; P2RX7	OASL; HNF1A; C11H12orf43; SPPL3	LOC112629965	protein coding	8	NC_037676.1:1,240,491-1,241,585	reverse	SOX7; PINX1; XKR6	MTMR9; FAM167A; BLK
Chlorocebus sabaeus	ATXN3	protein coding	Unplaced Scaffold	NW_023666053.1:57,060,762-57,105,074	reverse	SLC24A4; CPSF2; NDUFB1	TRIP11; FBLN5; TC2N	NA		Unplaced Scaffold	NW_023666053.1:13,440,385-13,441,688	forward	FSCB; RPL10L; MDGA2	RPS29; LRR1; RPL36AL	LOC103231613	protein coding	Unplaced Scaffold	NW_023666056.1:13,628,849-13,629,914	reverse	RAB9A; TCEANC; EGFL6	LOC119619931; FAM9C; TMSB4X; TLR8	LOC103237716	pseudogene	Unplaced Scaffold	NW_023666039.1:35,307,104-35,308,185	reverse	EBAG9; SYBU; KCNV1	CSMD3; TRPS1; EIF3H	LOC119623360/ LOC103239276	pseudogene	Unplaced Scaffold	NW_023666037.1:128,611,379-128,612,467	forward	CAMKK2; P2RX4; P2RX7	OASL; HNF1A; SPPL3	LOC119623369/LOC119623503/LOC119623504	protein coding	Unplaced Scaffold	NW_023667088.1:16,824-17,888/ NW_023667700.1:4,018-5,082)/ NW_023667702.1:4,018-5,082	forward/reverse/reverse	?	?
															LOC119619931	pseudogene	Unplaced Scaffold	NW_023666056.1:13,609,742-13,610,795	reverse	RAB9A; TCEANC; EGFL6; LOC103231613	FAM9C; TMSB4X; TLR8
Colobus angolensis palliatus	ATXN3	protein coding	Unplaced Scaffold	NW_012116265.1:1,416,238-1,460,658	forward	SLC24A4; CPSF2; NDUFB1	TRIP11; PBLN5; TC2N	NA		Unplaced Scaffold	NW_012115799.1:1,586,672-1,587,978	reverse	MIS18BP1; RPL10L; MDGA2	RPS29; LRR1; RPL36AL	ATXN3L	protein coding	Unplaced Scaffold	NW_012117933.1:299,179-300,243	reverse	RAB9A; TCEANC; EGFL6	FAM9C; ?	LOC105506288	pseudogene	Unplaced Scaffold	NW_012114422.1:4,921,149-4,922,225	forward	ACOT12; SSBP2; KCNV1	CSMD3; ?	LOC105516342/LOC105516344	pseudogene	Unplaced Scaffold	NW_012116043.1:7,275,534-7,276,612/NW_012116043.1:7,284,938-7,286,016	forward	CAMKK2; P2RX4; P2RX7	OASL; HNF1A; SPPL3
Piliocolobus tephrosceles	ATXN3	protein coding	6	NC_045439.1:14,355,402-14,400,043	forward	SLC24A4; CPSF2; NDUFB1	TRIP11; FBLN5; TC2N	NA		6	NC_045439.1:59,309,352-59,310,655	reverse	MIS18BP1; RPL10L; MDGA2	RPS29; LRR1; RPL36AL	ATXN3L	protein coding	Y	NC_045456.1:10,335,021-10,336,085	forward	RAB9A; TCEANC; EGFL6	FAM9C; TMSB4X; TLR8	LOC111549645	pseudogene	7	NC_045440.1:113,962,870-113,963,946	forward	EBAG9; SYBU; KCNV1	CSMD3; TRPS1; EIF3H	LOC111537833	pseudogene	10	NC_045443.1:118,873,207-118,874,300	reverse	CAMKK2; P2RX4; P2RX7	OASL; HNF1A; C11H12orf43; SPPL3
Rhinopithecus bieti	ATXN3	protein coding	Unplaced Scaffold	NW_016818964.1:636,988-682,125	reverse	SLC24A4; CPSF2; NDUFB1	TRIP11; FBLN5; TC2N	NA		Unplaced Scaffold	NW_016804113.1:380,071-381,369	reverse	?	?	LOC108523901/LOC108544961	protein coding	Unplaced Scaffold	NW_016829146.1:32,862-33,926/ NW_016812411.1:132,465-133,529	forward	?	LOC108523898 protein FAM9C-like; ?	LOC108541821	pseudogene	Unplaced Scaffold	NW_016810178.1:2,159,609-2,160,693	reverse	EBAG9; SYBU; KCNV1	CSMD3; ?	LOC108529641	pseudogene	Unplaced Scaffold	NW_016805299.1:1,526,799-1,527,896	forward	CAMKK2; P2RX4; P2RX7	OASL; HNF1A; CUNH12orf43; SPPL3
															LOC108523899	pseudogene	Unplaced Scaffold	NW_016829146.1:1,114-2,172	forward	?; LOC108523901	?
Rhinopithecus roxellana	ATXN3	protein coding	5	NC_044553.1:150,546,761-150,591,687	reverse	SLC24A4; CPSF2; NDUFB1	TRIP11; FBLN5; TC2N	NA		5	NC_044553.1:4,391,284-4,392,586	forward	?; RPL10L; MDGA2	RPS29; LRR1; RPL36AL	ATXN3L	protein coding	7	NC_044555.1:80,385,325-80,386,389	forward	RAB9A; TCEANC; EGFL6	LOC104669352; FAM9C; TMSB4X; TLR8	LOC104664224	pseudogene	9	NC_044557.1:74,806,367-74,807,455	forward	EBAG9; SYBU; KCNV1	CSMD3; TRPS1; EIF3H	LOC115900089	pseudogene	10	NC_044558.1:84,520,534-84,521,633	forward	CAMKK2; P2RX4; P2RX7	OASL; HNF1A; C11H12orf43; SPPL3
															LOC104669352	protein coding	7	NC_044555.1:80,403,863-80,404,927	forward	RAB9A; TCEANC; EGFL6; ATXN3L	FAM9C; TMSB4X; TLR8
Trachypithecus francoisi	ATXN3	protein coding	Unplaced Scaffold	NW_022681468.1:14,798,266-14,843,745	forward	SLC24A4; CPSF2; NDUFB1	TRIP11; FBLN5; TC2N	NA		Unplaced Scaffold	NW_022681468.1:57,351,363-57,352,669	reverse	MIS18BP1; RPL10L; MDGA2	RPS29; LRR1; RPL36AL	ATXN3L	protein coding	Unplaced Scaffold	NW_022681471.1:122,106,870-122,107,933	forward	RAB9A; TCEANC; EGFL6	FAM9C; TMSB4X; TLR8	LOC117079069	pseudogene	Unplaced Scaffold	NW_022681472.1:66,801,325-66,802,406	forward	EBAG9; SYBU; KCNV1	TRPS1; EIF3H; UTP23	LOC117089275	pseudogene	Unplaced Scaffold	NW_022681456.1:11,794,622-11,795,713	forward	MORN3; ORAT1; KDM2B	OASL; HNF1A; CUNH12orf43; SPPL3
Cebus imitator	ATXN3	protein coding	Unplaced Scaffold	NW_016107508.1:1,427,099-1,471,455	reverse	LGMN; SLC24A4; CPSF2	TRIP11; FBLN5; TC2N	NA		Unplaced Scaffold	NW_016107676.1:1,140,317-1,141,639	forward	?; LOC108288041 MDGA2-like	?	ATXN3L	protein coding	Unplaced Scaffold	NW_016107716.1:1,317,010-1,318,074	reverse	RAB9A; TCEANC; EGFL6	TLR8; TLR7; PRPS2	LOC108291766	pseudogene	Unplaced Scaffold	NW_016107780.1:1,375,761-1,376,805	forward	EBAG9; SYBU; KCNV1	?
Sapajus apella	ATXN3	protein coding	Unplaced Scaffold	NW_022436960.1:11,202,932-11,242,693	forward	SLC24A4; CPSF2; NDUFB1	TRIP11; FBLN5; TC2N	NA		Unplaced Scaffold	NW_022436995.1:4,258,084-4,259,394	forward	MIS18BP1; RPL10L; MDGA2	RPS29; LRR1; RPL36AL	ATXN3L	protein coding	Unplaced Scaffold	NW_022436957.1:9,096,615-9,097,679	reverse	RAB9A; TCEANC; EGFL6	TMSB4X; TLR8; TLR7	LOC116529997	pseudogene	Unplaced Scaffold	NW_022436943.1:34,646,452-34,647,514	forward	EBAG9; SYBU; KCNV1	CSMD3; ZNF101; TRPS1; EIF3H
Saimiri boliviensis boliviensis	ATXN3	protein coding	Unplaced Scaffold	NW_024100921.1:45,227,321-45,268,138	reverse	SLC24A4; CPSF2; NDUFB1	TRIP11; FBLN5; TC2N	NA		Unplaced Scaffold	NW_024100921.1:7,866,007-7,867,385	forward	MIS18BP1; RPL10L; MDGA2	RPS29; LRR1; RPL36AL	ATXN3L	protein coding	Unplaced Scaffold	NW_024100929.1:69,572,228-69,573,289	forward	RAB9A; TCEANC; EGFL6	TMSB4X; TLR8; TLR7	LOC101048375	pseudogene	Unplaced Scaffold	NW_024100961.1:57,873,482-57,874,589	forward	EBAG9; SYBU; KCNV1	CSMD3; TRPS1; EIF3H
Aotus nancymaae	ATXN3	protein coding	Unplaced Scaffold	NW_018504048.1:2,882,325-2,922,309	reverse	SLC24A4; CPSF2; NDUFB1	TRIP11; FBLN5; TC2N	NA		Unplaced Scaffold	NW_018511601.1:3,182,886-3,184,238	forward	MIS18BP1; PAIP2; RPL10L; MDGA2	RPS29; LRR1; RPL36AL	ATXN3L	protein coding	Unplaced Scaffold	NW_018503468.1:9,450,028-9,451,092	forward	RAB9A; TCEANC; EGFL6	TMSB4X; TLR8; TLR7	LOC105710782	pseudogene	Unplaced Scaffold	NW_018496194.1:3,699,413-3,700,481	forward	EBAG9; SYBU; KCNV1	CSMD3; TRPS1; EIF3H								LOC105706409	pseudogene	Unplaced Scaffold	NW_018498120.1:337,873-340,269	reverse	FER1L5; LMAN2L; CNNM4	CNNM3; ANKRD23; ANKRD39
Callithrix jacchus	ATXN3	protein coding	10	NC_071451.1:122,799,492-122,840,997	reverse	SLC24A4; CPSF2; NDUFB1	TRIP11; FBLN5; TC2N	NA		10	NC_071451.1:78,413,304-78,414,625	forward	FSCB; RPL10L; MDGA2	RPS29; LRR1; RPL36AL	ATXN3L	protein coding	X	NC_071464.1:12,042,353-12,043,414	reverse	RAB9A; TCEANC; EGFL6	TMSB4X; TLR8; TLR7															LOC100393745	pseudogene	19	NC_071460.1:6,719,722-6,720,778	reverse	GPATCH2; RRP15; TGFB2	LYPLAL1; EPRS1; SLC30A10
																																				LOC100388307	pseudogene	20	NC_071461.1:28,768,107-28,769,159	forward	RFWD3; MLKL; FA2H	WDR59; ZNRF1; LDHD
Carlito syrichta	ATXN3	protein coding	Unplaced Scaffold	NW_007259657.1:431,047-460,632	forward	SLC24A4; CPSF2; NDUFB1	TRIP11; FBLN5; TC2N								LOC103268037	pseudogene	Unplaced Scaffold	NW_007252774.1:36,414-37,476	reverse	?; BRINP1	?															LOC103249688	pseudogene	Unplaced Scaffold	NW_007067408.1:82,503-83,565	forward	?; EBF4	CPXM1; ?
Microcebus murinus	ATXN3	protein coding	3	NC_033662.1:3,755,608-3,787,919	reverse	RIN3; SLC24A4; CPSF2	TRIP11; FBLN5; TC2N	NA		3	NC_033662.1:56,166,001-56,167,201	forward	PNN; MIA2; FBX033	RPS29; LRR1; RPL36AL
Propithecus coquereli	ATXN3	protein coding	Unplaced Scaffold	NW_012151019.1:646,414-683,811	reverse	RIN3; SLC24A4; CPSF2	TRIP11; FBLN5; CATSPERB	LOC105813271	pseudogene	Unplaced Scaffold	NW_012148374.1:834,665-835,979	reverse	?; LOC105813272 MDGA2	?
Lemur catta	ATXN3	protein coding	1	NC_059128.1:11,573,971-11,604,484	forward	SLC24A4; CPSF2; NDUFB1	TRIP11; FBLN5; TC2N	NA		1	NC_059128.1:46,491,960-46,493,203	reverse	MIS18BP1; RPL10L; MDGA2	RPS29; LRR1; RPL36AL
Otolemur garnettii	ATXN3	protein coding	Unplaced Scaffold	NW_003852415.1:18,062,755-18,100,299	reverse	RIN3; SLC24A4; CPSF2	TRIP11; FBLN5; CATSPERB	NA		Unplaced Scaffold	NW_003852449.1:6,257,980-6,259,210	reverse	MIS18BP1; RPL10L; MDGA2	RPS29; LRR1; RPL36AL																						NA		Unplaced Scaffold	NW_003852463.1:423,910-424,926	forward	?; GCFC2	MRPL19; EVA1A; TACR1
Nycticebus coucang	ATXN3	protein coding	9	NC_069788.1:92,137,615-92,175,013	forward	SLC24A4; CPSF2; NDUFB1	TRIP11; FBLN5; TC2N	NA		6	NC_069785.1:8,731,174-8,732,392	reverse	MIS18BP1; RPL10L; MDGA2	RPS29; LRR1; RPL36AL																						LOC128584333	pseudogene	4	NC_069783.1:74,492,113-74,493,146	reverse	CTNNA2; LRRTM4; GCFC2	MRPL19; EVA1A; TACR1
The flanking genes considered for the syntheny analysis were only protein coding genes, excluding uncharacterised genes, pseudogenes or non-coding RNAs.
Note: NCBI reference sequences from Gorilla gorilla gorilla, Pan paniscus, Pan troglodytes, Pongo abelii, Pongo pygmaeus and Aotus nancymaae suffered updates because it has been superseded by a new assembly of the genome (March 2024).
* LOC129138637 (ncRNA) record has been withdrawn by NCBI because the model on which it was based was not predicted in a later annotation. Subsequently it was replaced by ATXN3L (protein coding) prediction (annotated on 13-15 March 2024; updated on 29 March 2024).
Mandrillus leucophaeus presents an unplaced contig (NW_012105963.1, LOC105552386) with high homology with ATXN3, yet too incomplete (24% coverage) to be recognised as an ATXN3 retrocopy.
In some species, different contigs (separated by a slash) were found to represent the same gene. #tandem duplicates of ATXN3L1; NA, not annotated.

## Sheet: S2A
Supplemental Table S2A. Pairwise identity (%) between identified retrocopies and the ATXN3 coding sequence from the respective primate species under analysis.
	ATXN3L0	ATXN3L1	ATXN3L2	ATXN3L3
Homo sapiens	46.821	79.282	82.605	─
Pan paniscus	─	78.533	83.274	─
Pan troglodytes	─	78.962	83.675	─
Gorilla gorilla gorilla	46.187	80.316	83.212	─
Pongo abelii	46.263	76.523	79.51	─
Pongo pygmaeus	46.263	76.523	79.422	─
Hylobates moloch	43.936	79.501	81.942	─
Nomascus leucogenys	44.186	79.722	83.076	─
Macaca mulatta#	47.101	79.594	79.91	95.712
Macaca fascicularis	46.991	79.594	79.457	95.799
Macaca thibetana thibetana#	47.716	78.65	78.962	96.533
Macaca nemestrina#	47.426	79.121	79.264	96.077
Mandrillus leucophaeus#	46.276	73.229	74.288	89.95
Cercocebus atys	47.498	78.205	79.159	96.245
Papio anubis#	47.063	78.755	79.749	95.608
Theropithecus gelada*	47.605	78.755	79.749	95.242
Chlorocebus sabaeus*#	46.148	74.245	78.109	94.464
Colobus angolensis palliatus	45.779	72.871	74.399	86.833
Piliocolobus tephrosceles	46.087	78.729	81.12	94.027
Rhinopithecus bieti#	46.207	78.342	79.955	91.987
Rhinopithecus roxellana#	46.812	79.19	81.515	94.149
Trachypithecus francoisi	46.918	78.913	80.974	94.651
Cebus imitator	41.578	69.24	71.324	─
Sapajus apella	46.835	76.557	78.027	─
Saimiri boliviensis	44.429	74.421	73.412	─
Aotus nancymaae*	43.444	78.913	72.594	─
Callithrix jacchus*	45.403	74.659	─	─
Carlito syrichta*	─	71.978	─	─
Microcebus murinus	41.947	─	─	─
Propithecus coquereli	25.826	─	─	─
Lemur catta	39.398	─	─	─
Otolemur garnettii*	44.135	─	─	─
Nycticebus coucang*	43.913	─	─	─
─, not found. *ATXN3 recent independent (species-specific) retrocopies: Aotus nancymaae LOC105706409 - 87.75%, Callithrix jacchus LOC100388307 - 91.33%, Callithrix jacchus LOC100393745 - 92.83%, Carlito syrichta LOC103249688 - 95.03%, Theropithecus gelada LOC112629965 - 99.54%, Chlorocebus sabaeus LOC119623504 - 76.41%, Nycticebus coucang LOC128584333 - 81.34%, Otolemur garnettii unknown copy - 6…
#Tandem duplicates of ATXN3L1: Macaca nemestrina LOC105478274 - 51.85%, Chlorocebus sabaeus LOC103231613 - 74.33%. Since Macaca thibetana thibetana, Macaca mulatta, Papio anubis and Mandrillus leucophaeus tandem duplicates have 99.9-100% identity with their respective ATXN3L1, the homology (%) with ATXN3 was considered analogous.

## Sheet: S2B
Supplemental Table S2B. Global amino acid identity (%) between ATXN3 and ATXN3L1 predicted protein sequences from several Haplorrhini species.
Species	ATXN3 vs ATXN3L1
Homo sapiens	69.806
Pan paniscus	68.937
Pan troglodytes	69.315
Gorilla gorilla gorilla	72.107
Pongo abelii	67.385
Pongo pygmaeus	67.385
Hylobates moloch	69.722
Nomascus leucogenys	69.638
Macaca mulatta	72.222
Macaca fascicularis	72.222
Macaca thibetana thibetana	48.901
Macaca nemestrina	71.625
Mandrillus leucophaeus	63.438
Cercocebus atys	69.697
Papio anubis	70.799
Theropithecus gelada*	70.523
Chlorocebus sabaeus*,&	44.385
Colobus angolensis palliatus	63.413
Piliocolobus tephrosceles	71.191
Rhinopithecus bieti	70.26
Rhinopithecus roxellana	70.914
Trachypithecus francoisi	77.953
Cebus imitator	60.56
Sapajus apella	69.972
Saimiri boliviensis	65.952
Aotus nancymaae*	73.54
Callithrix jacchus*	65.847
Carlito syrichta*	68.3
*ATXN3 recent retroposed processed genes: Theropithecus gelada LOC112629965 - 98.35%, Chlorocebus sabaeus LOC119623504 - 68.28%, Aotus nancymaae LOC105706409 - 98.40%, Callithrix jacchus LOC100388307 - 91.86%, Callithrix jacchus LOC100393745 - 49.68%, Carlito syrichta LOC103249688 - 91.15%.
&Chlorocebus sabaeus tandem duplicate of ATXN3L1 (LOC103231613) - 40.85%.

## Sheet: S2C
Supplemental Table S2C. Amino acid identity (%) between the Josephin domain of ATXN3 and ATXN3L1 predicted protein sequences from several Haplorrhini species.
Species	ATXN3 vs ATXN3L1
Homo sapiens	85
Pan paniscus	85
Pan troglodytes	85
Gorilla gorilla gorilla	85.556
Pongo abelii	84.444
Pongo pygmaeus	84.444
Hylobates moloch	83.889
Nomascus leucogenys	83.889
Macaca mulatta	86.667
Macaca fascicularis	86.667
Macaca thibetana thibetana	41.111
Macaca nemestrina	86.667
Mandrillus leucophaeus	72.323
Cercocebus atys	85
Papio anubis	85.556
Theropithecus gelada*	86.111
Chlorocebus sabaeus*,&	-
Colobus angolensis palliatus	85.556
Piliocolobus tephrosceles	85.556
Rhinopithecus bieti	85
Rhinopithecus roxellana	85.556
Trachypithecus francoisi	85.556
Cebus imitator	75.556
Sapajus apella	86.111
Saimiri boliviensis	85.556
Aotus nancymaae*	83.333
Callithrix jacchus*	81.111
Carlito syrichta*	91.111
*ATXN3 recent retroposed processed genes: Theropithecus gelada LOC112629965 - 99.44%, Chlorocebus sabaeus LOC119623504 - 86.67%, Aotus nancymaae LOC105706409 - 98.33%, Callithrix jacchus LOC100388307 - 92.86%, Callithrix jacchus LOC100393745 - do not have, Carlito syrichta LOC103249688 - 96.67%.
&Chlorocebus sabaeus tandem duplicate of ATXN3L1 (LOC103231613) - do not have.

## Sheet: S2D
Supplemental Table S2D. Amino acid identity (%) between the ubiquitin-interacting domains (UIM1, 2, and 3) of ATXN3 and ATXN3L1 predicted protein sequences from several Haplorrhini species.
Species	UIM1	UIM2	UIM3
Homo sapiens	70	65	47.37
Pan paniscus	70	75	47.37
Pan troglodytes	70	75	47.37
Gorilla gorilla gorilla	70	75	30
Pongo abelii	60	80	47.37
Pongo pygmaeus	60	80	47.37
Hylobates moloch	65	80	42.11
Nomascus leucogenys	65	75	42.11
Macaca mulatta	60	85	52.63
Macaca fascicularis	60	85	52.63
Macaca thibetana thibetana	60	85	52.63
Macaca nemestrina	60	85	52.63
Mandrillus leucophaeus	60	85	47.37
Cercocebus atys	60	85	42.11
Papio anubis	60	85	52.63
Theropithecus gelada*	60	85	47.37
Chlorocebus sabaeus*,&	25	85	36.84
Colobus angolensis palliatus	65	85	42.34
Piliocolobus tephrosceles	65	85	36.84
Rhinopithecus bieti	65	85	37.08
Rhinopithecus roxellana	65	85	36.84
Trachypithecus francoisi	65	63.64	-
Cebus imitator	65	75	36.84
Sapajus apella	65	75	52.63
Saimiri boliviensis	65	65	57.9
Aotus nancymaae*	65	70	(57.90)
Callithrix jacchus*	75	70	47.37
Carlito syrichta*	55	70	7.143
*percentage of identity of the three motifs is placed in order in each ATXN3 recent retroposed processed genes: Theropithecus gelada LOC112629965 - 100/100/100%, Chlorocebus sabaeus LOC119623504 - 60.00/85.00/36.84%, Callithrix jacchus LOC100388307 - 95.00/61.54/-%, Callithrix jacchus LOC100393745 - 90.00/65.00/-%, Carlito syrichta LOC103249688 - 95.00/17.65/-%.
&Chlorocebus sabaeus tandem duplicate of ATXN3L1 (LOC103231613) has 60.00, 85.00, and 14.29% considering UIM1, 2 and 3, respectively.
Note: Aotus nancymaae ATXN3, Carlito syrichta LOC103249688, Trachypithecus francoisi ATXN3L1, Callithrix jacchus LOC100388307 and LOC100393745 do not have the third UIM domain. For Aotus nancymaae ATXN3L1 percentage of identity was calculated with the ATXN3 of its closer species, Callithrix jacchus.

## Sheet: S3A
Supplemental Table S3A. Detailed site-by-site results from the FEL analysis
codon	alpha	beta	alpha=beta	LRT	p-value	Total branch length	dN/dS LB	dN/dS MLE	dN/dS UB	class
1	0	0	0	0	1	0	0	0	0	Invariable
2	0	0	0	0	1	0	0	0	0	Invariable
3	0	0	0	0	1	0	0	0	0	Invariable
4	0.883	0	0.313	2.008	0.1565	0.303	0	0	1.12	Neutral
5	3.194	0	0.398	4.507	0.0338	0.385	0	0	0.258	Purifying
6	0	0	0	0	1	0	0	0	0	Invariable
7	0	0	0	0	1	0	0	0	0	Invariable
8	0	0	0	0	1	0	0	0	0	Invariable
9	0	0	0	0	1	0	0	0	0	Invariable
10	0	0	0	0	1	0	0	0	0	Invariable
11	0	0	0	0	1	0	0	0	0	Invariable
12	2.74	0	0.716	5.094	0.024	0.692	0	0	0.347	Purifying
13	1.208	0	0.35	2.336	0.1264	0.339	0	0	0.845	Neutral
14	2.221	0	0.317	3.731	0.0534	0.307	0	0	0.33	Purifying
15	1.465	0	0.326	2.878	0.0898	0.315	0	0	0.578	Purifying
16	44.845	0	3.378	17.467	0	3.267	0	0	0.033	Purifying
17	6.608	0	0.761	7.528	0.0061	0.736	0	0	0.13	Purifying
18	0	0	0	0	1	0	0	0	0	Invariable
19	0	0	0	0	1	0	0	0	0	Invariable
20	2.221	0	0.405	3.259	0.0711	0.391	0	0	0.446	Purifying
21	8.434	0	0.857	7.343	0.0067	0.829	0	0	0.116	Purifying
22	2.373	0	0.88	3.332	0.0679	0.851	0	0	0.676	Purifying
23	0.615	0	0.317	1.292	0.2557	0.306	0	0	2.281	Neutral
24	1.881	0	0.534	2.4	0.1214	0.517	0	0	0.814	Neutral
25	1.309	0	0.337	2.635	0.1045	0.326	0	0	0.697	Neutral
26	5.065	0	0.991	5.755	0.0164	0.959	0	0	0.245	Purifying
27	2.221	0	0.457	3.029	0.0818	0.442	0	0	0.527	Purifying
28	2.221	0	0.354	3.519	0.0607	0.343	0	0	0.376	Purifying
29	0	0	0	0	1	0	0	0	0	Invariable
30	7.773	0	0.991	10.382	0.0013	0.958	0	0	0.099	Purifying
31	0.899	0	0.324	1.945	0.1632	0.314	0	0	1.174	Neutral
32	12.61	0	1.602	9.419	0.0021	1.549	0	0	0.097	Purifying
33	1.635	0	0.826	2.606	0.1065	0.799	0	0	1.067	Neutral
34	1.222	0	0.3	2.528	0.1118	0.29	0	0	0.677	Neutral
35	1.781	0	0.381	2.928	0.087	0.368	0	0	0.555	Purifying
36	1.591	0	0.369	2.84	0.0919	0.357	0	0	0.604	Purifying
37	0	0	0	0	1	0	0	0	0	Invariable
38	6.334	0	0.766	7.399	0.0065	0.741	0	0	0.136	Purifying
39	0	0	0	0	1	0	0	0	0	Invariable
40	0.645	0	0.341	1.211	0.2712	0.33	0	0	2.383	Neutral
41	2.221	0	0.396	3.304	0.0691	0.383	0	0	0.434	Purifying
42	2.452	0	0.46	3.169	0.075	0.444	0	0	0.477	Purifying
43	5.065	0	0.96	5.852	0.0156	0.929	0	0	0.238	Purifying
44	6.242	0	0.917	6.5	0.0108	0.887	0	0	0.188	Purifying
45	2.327	0	0.613	4.742	0.0294	0.593	0	0	0.35	Purifying
46	0	0	0	0	1	0	0	0	0	Invariable
47	1.403	0	0.326	2.842	0.0918	0.316	0	0	0.603	Purifying
48	0	0	0	0	1	0	0	0	0	Invariable
49	1.309	0	0.32	2.738	0.098	0.309	0	0	0.647	Purifying
50	1.881	0	0.462	2.7	0.1003	0.447	0	0	0.664	Neutral
51	1.309	0	0.337	2.635	0.1045	0.326	0	0	0.697	Neutral
52	4.537	0	0.852	7.292	0.0069	0.824	0	0	0.195	Purifying
53	6.606	0.559	2.22	5.012	0.0252	2.147	0.005	0.085	0.448	Purifying
54	1.222	0	0.318	2.557	0.1098	0.307	0	0	0.71	Neutral
55	2.221	0	0.312	3.764	0.0524	0.301	0	0	0.322	Purifying
56	0	0	0	0	1	0	0	0	0	Invariable
57	5.175	0	0.816	6.676	0.0098	0.789	0	0	0.184	Purifying
58	2.221	0	0.457	3.029	0.0818	0.442	0	0	0.527	Purifying
59	1.063	0	0.291	2.652	0.1034	0.282	0	0	0.726	Neutral
60	2.91	0	0.662	5.415	0.02	0.641	0	0	0.298	Purifying
61	0	0	0	0	1	0	0	0	0	Invariable
62	1.635	0	0.826	2.606	0.1065	0.799	0	0	1.067	Neutral
63	0	0	0	0	1	0	0	0	0	Invariable
64	0	0	0	0	1	0	0	0	0	Invariable
65	1.486	0	0.302	3.014	0.0826	0.292	0	0	0.517	Purifying
66	0	0	0	0	1	0	0	0	0	Invariable
67	0	0	0	0	1	0	0	0	0	Invariable
68	0	0	0	0	1	0	0	0	0	Invariable
69	0	0	0	0	1	0	0	0	0	Invariable
70	0	0	0	0	1	0	0	0	0	Invariable
71	0	0	0	0	1	0	0	0	0	Invariable
72	8.794	0	0.725	9.95	0.0016	0.702	0	0	0.081	Purifying
73	2.558	0	0.631	5.323	0.0211	0.61	0	0	0.324	Purifying
74	5.018	0	0.37	4.452	0.0349	0.358	0	0	0.166	Purifying
75	1.256	0	0.302	2.721	0.099	0.292	0	0	0.64	Purifying
76	0	0	0	0	1	0	0	0	0	Invariable
77	0	0	0	0	1	0	0	0	0	Invariable
78	0	0	0	0	1	0	0	0	0	Invariable
79	1.463	0	0.381	2.579	0.1083	0.368	0	0	0.72	Neutral
80	0	0	0	0	1	0	0	0	0	Invariable
81	0	0	0	0	1	0	0	0	0	Invariable
82	0	0	0	0	1	0	0	0	0	Invariable
83	0.827	0	0.279	2.115	0.1459	0.269	0	0	1.025	Neutral
84	0	0	0	0	1	0	0	0	0	Invariable
85	0	0	0	0	1	0	0	0	0	Invariable
86	1.549	0	0.382	2.624	0.1053	0.37	0	0	0.682	Neutral
87	0	0	0	0	1	0	0	0	0	Invariable
88	1.177	0	0.306	2.631	0.1048	0.296	0	0	0.702	Neutral
89	0	0	0	0	1	0	0	0	0	Invariable
90	3.53	0	0.494	3.348	0.0673	0.477	0	0	0.354	Purifying
91	0.813	0	0.365	1.569	0.2104	0.353	0	0	1.709	Neutral
92	0.953	0	0.321	2.099	0.1474	0.31	0	0	1.035	Neutral
93	0.692	0	0.343	1.429	0.2319	0.332	0	0	1.995	Neutral
94	0	0	0	0	1	0	0	0	0	Invariable
95	0	0	0	0	1	0	0	0	0	Invariable
96	6.319	0	0.333	5.4	0.0201	0.322	0	0	0.113	Purifying
97	1.717	0	0.308	3.177	0.0747	0.297	0	0	0.448	Purifying
98	1.327	0	0.381	2.332	0.1267	0.369	0	0	0.848	Neutral
99	0	0	0	0	1	0	0	0	0	Invariable
100	0	0	0	0	1	0	0	0	0	Invariable
101	0	0.396	0.278	0.703	0.4018	0.269	1464.7	10	10	Neutral
102	0	0	0	0	1	0	0	0	0	Invariable
103	0	0	0	0	1	0	0	0	0	Invariable
104	0.88	0	0.318	2.06	0.1512	0.307	0	0	1.123	Neutral
105	0	0.508	0.421	0.377	0.5394	0.407	1464.77	10	10	Neutral
106	0	0	0	0	1	0	0	0	0	Invariable
107	0	0	0	0	1	0	0	0	0	Invariable
108	0	0	0	0	1	0	0	0	0	Invariable
109	0	0	0	0	1	0	0	0	0	Invariable
110	0	0	0	0	1	0	0	0	0	Invariable
111	0	0	0	0	1	0	0	0	0	Invariable
112	0	0	0	0	1	0	0	0	0	Invariable
113	0	0	0	0	1	0	0	0	0	Invariable
114	0	0	0	0	1	0	0	0	0	Invariable
115	0	0	0	0	1	0	0	0	0	Invariable
116	0	0	0	0	1	0	0	0	0	Invariable
117	6.25	0	1.058	7.419	0.0065	1.023	0	0	0.177	Purifying
118	1.881	0	0.462	2.7	0.1003	0.447	0	0	0.664	Neutral
119	0	0	0	0	1	0	0	0	0	Invariable
120	0	0	0	0	1	0	0	0	0	Invariable
121	0	0	0	0	1	0	0	0	0	Invariable
122	0	0	0	0	1	0	0	0	0	Invariable
123	0	0	0	0	1	0	0	0	0	Invariable
124	0	0	0	0	1	0	0	0	0	Invariable
125	0	0	0	0	1	0	0	0	0	Invariable
126	0	0	0	0	1	0	0	0	0	Invariable
127	0	0	0	0	1	0	0	0	0	Invariable
128	0	0	0	0	1	0	0	0	0	Invariable
129	0	0	0	0	1	0	0	0	0	Invariable
130	0	0	0	0	1	0	0	0	0	Invariable
131	0	0	0	0	1	0	0	0	0	Invariable
132	0	0	0	0	1	0	0	0	0	Invariable
133	0	0	0	0	1	0	0	0	0	Invariable
134	0	0	0	0	1	0	0	0	0	Invariable
135	0	0	0	0	1	0	0	0	0	Invariable
136	0.81	0	0.294	1.974	0.16	0.284	0	0	1.154	Neutral
137	0	0	0	0	1	0	0	0	0	Invariable
138	0	0	0	0	1	0	0	0	0	Invariable
139	0	0	0	0	1	0	0	0	0	Invariable
140	0	0	0	0	1	0	0	0	0	Invariable
141	3.544	0	0.495	3.28	0.0701	0.479	0	0	0.357	Purifying
142	1.006	0	0.447	1.487	0.2227	0.432	0	0	1.776	Neutral
143	0	0	0	0	1	0	0	0	0	Invariable
144	0	0	0	0	1	0	0	0	0	Invariable
145	0	0	0	0	1	0	0	0	0	Invariable
146	1.866	0	0.342	3.104	0.0781	0.331	0	0	0.465	Purifying
147	2.79	0	0.453	3.168	0.0751	0.438	0	0	0.419	Purifying
148	0	0	0	0	1	0	0	0	0	Invariable
149	1.887	0	0.336	3.158	0.0755	0.325	0	0	0.449	Purifying
150	0	0	0	0	1	0	0	0	0	Invariable
151	0	0	0	0	1	0	0	0	0	Invariable
152	0	0	0	0	1	0	0	0	0	Invariable
153	1.465	0	0.326	2.878	0.0898	0.315	0	0	0.578	Purifying
154	3.885	0	0.579	3.068	0.0798	0.56	0	0	0.394	Purifying
155	0	0	0	0	1	0	0	0	0	Invariable
156	1.881	0	0.534	2.4	0.1214	0.517	0	0	0.814	Neutral
157	0	0	0	0	1	0	0	0	0	Invariable
158	0	0	0	0	1	0	0	0	0	Invariable
159	2.654	0	0.636	5.415	0.02	0.615	0	0	0.312	Purifying
160	2.221	0	0.457	3.029	0.0818	0.442	0	0	0.527	Purifying
161	1.177	0	0.307	2.631	0.1048	0.297	0	0	0.703	Neutral
162	0	0	0	0	1	0	0	0	0	Invariable
163	0	0	0	0	1	0	0	0	0	Invariable
164	1.528	0	0.38	2.595	0.1072	0.368	0	0	0.691	Neutral
165	0	0	0	0	1	0	0	0	0	Invariable
166	0	0	0	0	1	0	0	0	0	Invariable
167	2.637	0	0.636	5.41	0.02	0.615	0	0	0.314	Purifying
168	5.492	0	0.822	6.737	0.0094	0.795	0	0	0.174	Purifying
169	0.523	0	0.307	1.047	0.3061	0.297	0	0	2.945	Neutral
170	4.743	0	0.665	7.186	0.0073	0.643	0	0	0.162	Purifying
171	2.221	0	0.396	3.304	0.0691	0.383	0	0	0.434	Purifying
172	11.165	0	0.708	10.766	0.001	0.685	0	0	0.065	Purifying
173	1.881	0	0.462	2.7	0.1003	0.447	0	0	0.664	Neutral
174	1.177	0	0.312	2.595	0.1072	0.302	0	0	0.72	Neutral
175	0	0	0	0	1	0	0	0	0	Invariable
176	4.931	0	1.125	5.103	0.0239	1.088	0	0	0.308	Purifying
177	4.542	0	1.097	6.913	0.0086	1.061	0	0	0.237	Purifying
178	1.23	0	0.651	2.252	0.1334	0.63	0	0	1.253	Neutral
179	0	0	0	0	1	0	0	0	0	Invariable
180	0	0	0	0	1	0	0	0	0	Invariable
181	3.398	0.517	1.133	2.007	0.1566	1.095	0.008	0.152	0.736	Neutral
182	0	0	0	0	1	0	0	0	0	Invariable
183	0	0	0	0	1	0	0	0	0	Invariable
184	1.881	0	0.534	2.4	0.1214	0.517	0	0	0.814	Neutral
185	0	0	0	0	1	0	0	0	0	Invariable
186	0	0	0	0	1	0	0	0	0	Invariable
187	16.964	0.503	1.345	6.427	0.0112	1.301	0.002	0.03	0.14	Purifying
188	2.353	0	0.804	4.136	0.042	0.777	0	0	0.484	Purifying
189	0	0	0	0	1	0	0	0	0	Invariable
190	1.881	0	0.434	2.82	0.0931	0.42	0	0	0.608	Purifying
191	1.222	0	0.334	2.455	0.1172	0.323	0	0	0.767	Neutral
192	0	0	0	0	1	0	0	0	0	Invariable
193	1.887	0	0.363	3.009	0.0828	0.351	0	0	0.496	Purifying
194	1.881	0	0.462	2.7	0.1003	0.447	0	0	0.664	Neutral
195	1.881	0	0.462	2.7	0.1003	0.447	0	0	0.664	Neutral
196	1.635	0	0.826	2.606	0.1065	0.799	0	0	1.067	Neutral
197	0	0	0	0	1	0	0	0	0	Invariable
198	1.881	0	0.534	2.4	0.1214	0.517	0	0	0.814	Neutral
199	3.948	0	1.603	5.671	0.0173	1.551	0	0	0.392	Purifying
200	0	0	0	0	1	0	0	0	0	Invariable
201	5.318	0	0.836	5.687	0.0171	0.808	0	0	0.217	Purifying
202	1.881	0	0.534	2.4	0.1214	0.517	0	0	0.814	Neutral
203	2.589	0	0.353	3.528	0.0603	0.341	0	0	0.331	Purifying
204	0	0	0	0	1	0	0	0	0	Invariable
205	0	0	0	0	1	0	0	0	0	Invariable
206	1.813	0.597	0.912	0.513	0.4739	0.882	0.018	0.329	1.751	Neutral
207	0	0	0	0	1	0	0	0	0	Invariable
208	0	0	0	0	1	0	0	0	0	Invariable
209	0.519	0	0.3	1.04	0.3079	0.29	0	0	2.928	Neutral
210	0	0	0	0	1	0	0	0	0	Invariable
211	1.775	0	0.455	3.075	0.0795	0.44	0	0	0.607	Purifying
212	3.395	0	0.778	5.266	0.0217	0.753	0	0	0.311	Purifying
213	0	0.753	0.534	0.574	0.4485	0.516	1464.85	10	10	Neutral
214	4.139	0.609	1.028	1.285	0.2569	0.994	0.008	0.147	0.739	Neutral
215	0	0.998	0.729	1.16	0.2816	0.705	3827.26	10	10	Neutral
216	5.206	0	0.429	4.157	0.0415	0.415	0	0	0.191	Purifying
217	0.802	0.531	0.545	0.012	0.9143	0.527	0.037	0.662	3.297	Neutral
218	0.827	0	0.274	2.147	0.1428	0.265	0	0	0.998	Neutral
219	1.309	0	0.366	2.475	0.1156	0.354	0	0	0.787	Neutral
220	1.781	0	0.358	3.043	0.0811	0.346	0	0	0.507	Purifying
221	19.796	0.336	0.694	3.493	0.0616	0.672	0.001	0.017	0.08	Purifying
222	0	1.605	0.918	2.185	0.1394	0.888	3827.37	10	10	Neutral
223	11.28	0	1.303	11.049	0.0009	1.26	0	0	0.084	Purifying
224	0	0.762	0.551	0.643	0.4225	0.533	1464.86	10	10	Neutral
225	33.712	0	1.462	15.854	0.0001	1.414	0	0	0.028	Purifying
226	1.459	0	0.391	2.411	0.1204	0.378	0	0	0.779	Neutral
227	0	0	0	0	1	0	0	0	0	Invariable
228	16.577	0	1.341	11.506	0.0007	1.297	0	0	0.057	Purifying
229	0.726	0	0.336	1.463	0.2265	0.325	0	0	1.829	Neutral
230	0	0.612	0.373	0.982	0.3217	0.361	1464.82	10	10	Neutral
231	1.121	0	0.284	2.606	0.1064	0.275	0	0	0.691	Neutral
232	0	0	0	0	1	0	0	0	0	Invariable
233	0.513	0	0.3	1.053	0.3049	0.291	0	0	3.159	Neutral
234	0	0	0	0	1	0	0	0	0	Invariable
235	1.44	0	0.716	2.533	0.1115	0.693	0	0	1.075	Neutral
236	5.018	0	0.323	4.706	0.0301	0.313	0	0	0.142	Purifying
237	0.762	0	0.252	2.169	0.1409	0.244	0	0	0.986	Neutral
238	0	0	0	0	1	0	0	0	0	Invariable
239	0	0	0	0	1	0	0	0	0	Invariable
240	0	1.531	1.333	0.76	0.3832	1.29	5271.44	10	10	Neutral
241	0	0	0	0	1	0	0	0	0	Invariable
242	0	0	0	0	1	0	0	0	0	Invariable
243	0	0	0	0	1	0	0	0	0	Invariable
244	2.221	0	0.396	3.304	0.0691	0.383	0	0	0.434	Purifying
245	2.452	0	0.46	3.169	0.075	0.444	0	0	0.477	Purifying
246	0	0	0	0	1	0	0	0	0	Invariable
247	1.309	0	0.32	2.738	0.098	0.309	0	0	0.647	Purifying
248	0	0	0	0	1	0	0	0	0	Invariable
249	0	0	0	0	1	0	0	0	0	Invariable
250	0	0	0	0	1	0	0	0	0	Invariable
251	3.885	0	0.669	6.651	0.0099	0.647	0	0	0.207	Purifying
252	2.589	0	0.646	5.287	0.0215	0.624	0	0	0.327	Purifying
253	0	0	0	0	1	0	0	0	0	Invariable
254	0	0	0	0	1	0	0	0	0	Invariable
255	0.645	0	0.343	1.216	0.2701	0.332	0	0	2.39	Neutral
256	0	0	0	0	1	0	0	0	0	Invariable
257	0	0	0	0	1	0	0	0	0	Invariable
258	0	0	0	0	1	0	0	0	0	Invariable
259	1.504	0	0.319	2.928	0.0871	0.309	0	0	0.549	Purifying
260	0	0	0	0	1	0	0	0	0	Invariable
261	0	0	0	0	1	0	0	0	0	Invariable
262	1.403	0	0.326	2.842	0.0918	0.316	0	0	0.603	Purifying
263	4.78	0	0.425	4.062	0.0439	0.411	0	0	0.208	Purifying
264	0	0	0	0	1	0	0	0	0	Invariable
265	0	0	0	0	1	0	0	0	0	Invariable
266	0	0.77	0.536	0.704	0.4014	0.518	1464.85	10	10	Neutral
267	5.415	0	0.421	4.284	0.0385	0.407	0	0	0.178	Purifying
268	0	1.817	1.341	1.707	0.1914	1.297	5271.47	10	10	Neutral
269	0	0.402	0.311	0.504	0.4779	0.301	1464.71	10	10	Neutral
270	1.844	0	0.46	2.377	0.1231	0.445	0	0	0.733	Neutral
271	1.309	0	0.325	2.701	0.1003	0.315	0	0	0.662	Neutral
272	0	0.562	0.4	0.668	0.4138	0.387	1464.79	10	10	Neutral
273	0	0	0	0	1	0	0	0	0	Invariable
274	0	0	0	0	1	0	0	0	0	Invariable
275	0	0.562	0.439	0.489	0.4845	0.425	1464.79	10	10	Neutral
276	0	0	0	0	1	0	0	0	0	Invariable
277	0	0	0	0	1	0	0	0	0	Invariable
278	1.792	0	0.39	2.795	0.0945	0.377	0	0	0.583	Purifying
279	0	0	0	0	1	0	0	0	0	Invariable
280	1.844	0	0.404	2.641	0.1041	0.391	0	0	0.611	Neutral
281	0.734	0	0.324	1.471	0.2252	0.313	0	0	1.723	Neutral
282	0.696	0	0.257	1.938	0.1639	0.249	0	0	1.189	Neutral
283	0	0	0	0	1	0	0	0	0	Invariable
284	0	0	0	0	1	0	0	0	0	Invariable
285	4.861	0	0.811	6.455	0.0111	0.785	0	0	0.2	Purifying
286	0	0	0	0	1	0	0	0	0	Invariable
287	0	0	0	0	1	0	0	0	0	Invariable
288	0	0	0	0	1	0	0	0	0	Invariable
289	0	0	0	0	1	0	0	0	0	Invariable
290	0	0	0	0	1	0	0	0	0	Invariable
291	2.761	0	0.429	3.321	0.0684	0.415	0	0	0.396	Purifying
292	3.462	3.689	3.597	0.004	0.9505	3.479	0.272	1.066	2.884	Neutral
293	5.705	0.49	1.351	4.084	0.0433	1.307	0.005	0.086	0.415	Purifying
294	1.381	0.453	0.693	0.534	0.465	0.671	0.018	0.328	1.747	Neutral
295	0	1.136	0.8	1.286	0.2568	0.774	3827.29	10	10	Neutral
296	1.766	0.482	0.752	0.681	0.4094	0.727	0.015	0.273	1.368	Neutral
297	0	1.463	0.841	2.108	0.1465	0.814	3827.35	10	10	Neutral
298	0	0.419	0.356	0.342	0.5589	0.345	1464.72	10	10	Neutral
299	1.781	0	0.381	2.928	0.087	0.368	0	0	0.555	Purifying
300	2.221	0	0.363	3.472	0.0624	0.351	0	0	0.389	Purifying
301	1.098	0.451	0.634	0.356	0.5508	0.613	0.023	0.41	1.931	Neutral
302	0	0.839	0.759	0.4	0.5273	0.734	3827.24	10	10	Neutral
303	0	0.609	0.49	0.431	0.5116	0.474	1464.81	10	10	Neutral
304	0	0.402	0.281	0.731	0.3925	0.272	1464.71	10	10	Neutral
305	2.282	0	0.318	3.553	0.0594	0.308	0	0	0.337	Purifying
306	0	1.059	0.599	2.15	0.1425	0.579	3827.29	10	10	Neutral
307	1.669	0	0.338	2.99	0.0838	0.326	0	0	0.52	Purifying
308	2.061	1.008	1.207	0.266	0.6057	1.167	0.081	0.489	1.622	Neutral
309	0	0.5	0.37	0.6	0.4385	0.357	1464.77	10	10	Neutral
310	0	0.49	0.361	0.593	0.4411	0.35	1464.76	10	10	Neutral
311	5.027	0	0.723	7	0.0082	0.7	0	0	0.168	Purifying
312	7.842	2.029	3.403	2.081	0.1492	3.291	0.059	0.259	0.803	Neutral
313	0	1.652	1.001	2.843	0.0918	0.968	5271.46	10	10	Diversifying
314	2.205	0.786	1.012	0.522	0.47	0.979	0.057	0.356	1.267	Neutral
315	2.063	0.979	1.188	0.288	0.5912	1.149	0.077	0.474	1.625	Neutral
316	0	1.392	0.736	2.41	0.1206	0.712	3827.34	10	10	Neutral
317	1.468	0.43	0.67	0.638	0.4245	0.648	0.016	0.293	1.497	Neutral
318	0	0	0	0	1	0	0	0	0	Invariable
319	3.418	0.477	1.122	2.413	0.1204	1.085	0.008	0.14	0.675	Neutral
320	74.923	0.821	1.149	1.194	0.2745	1.112	0.002	0.011	0.038	Neutral
321	2.074	0.376	0.644	1.187	0.2758	0.623	0.01	0.181	0.874	Neutral
322	0	0	0	0	1	0	0	0	0	Invariable
323	1.882	0.653	0.988	0.459	0.4979	0.955	0.019	0.347	1.892	Neutral
324	4.716	0	0.717	5.922	0.015	0.694	0	0	0.197	Purifying
325	0	0	0	0	1	0	0	0	0	Invariable
326	1.208	0	0.35	2.336	0.1264	0.339	0	0	0.845	Neutral
327	0	0.68	0.407	1.002	0.3169	0.394	1464.83	10	10	Neutral
328	1.309	0	0.32	2.738	0.098	0.309	0	0	0.647	Purifying
329	1.177	0	0.312	2.595	0.1072	0.302	0	0	0.72	Neutral
330	0	0.477	0.317	0.787	0.375	0.306	1464.75	10	10	Neutral
331	0	0	0	0	1	0	0	0	0	Invariable
332	0	0	0	0	1	0	0	0	0	Invariable
333	3.293	0	0.684	5.91	0.0151	0.662	0	0	0.259	Purifying
334	0.868	0	0.423	1.377	0.2407	0.409	0	0	2.115	Neutral
335	1.881	0	0.462	2.7	0.1003	0.447	0	0	0.664	Neutral
336	0	0	0	0	1	0	0	0	0	Invariable
337	1.523	0	0.406	2.766	0.0963	0.393	0	0	0.694	Purifying
338	3.271	1.507	1.931	0.532	0.4657	1.868	0.107	0.461	1.433	Neutral
339	0	0.522	0.429	0.384	0.5353	0.415	1464.78	10	10	Neutral
340	2.211	0.619	0.973	0.662	0.4158	0.941	0.016	0.28	1.4	Neutral
341	0	0	0	0	1	0	0	0	0	Invariable
342	0	0	0	0	1	0	0	0	0	Invariable
343	0	0.449	0.342	0.556	0.4559	0.33	1464.74	10	10	Neutral
344	0	0	0	0	1	0	0	0	0	Invariable
345	1.781	0	0.356	2.956	0.0856	0.344	0	0	0.518	Purifying
346	0	0	0	0	1	0	0	0	0	Invariable
347	0.639	1.279	1.209	0.049	0.8244	1.169	0.308	2.001	7.608	Neutral
348	62.939	12.889	18.092	0.292	0.5886	17.499	0.002	0.205	3.583	Neutral
349	22.127	135.128	107.905	0.333	0.5641	104.364	1.397	6.107	10	Neutral
350	0	6.784	5.016	1.566	0.2108	4.851	3827.5	10	10	Neutral
351	0	0	0	0	1	0	0	0	0	Invariable
352	0	0	0	0	1	0	0	0	0	Invariable

## Sheet: S3B
Supplemental Table S3B. Detailed site-by-site results from the MEME analysis
Site	α	β1	p1	β+	p+	LRT	p-value	# branches under selection	Total branch length	MEME LogL	FEL LogL	FEL α	FEL β
1	0	0	1	0	0	0	1	0	0	0	0	1	0
2	0	0	1	0	0	0	1	0	0	0	0	1	0
3	0	0	1	0	0	0	1	0	0	0	0	1	0
4	6.22	0	0	1.44	1	0	0.67	0	0	-9.54	-9.54	1	6.13
5	21.64	0	0	0	1	0	0.67	0	0	-7.56	-7.56	1	22.21
6	0	0	1	0	0	0	1	0	0	0	0	1	0
7	0	0	1	0	0	0	1	0	0	0	0	1	0
8	0	0	1	0	0	0	1	0	0	0	0	1	0
9	0	0	1	0	0	0	1	0	0	0	0	1	0
10	0	0	1	0	0	0	1	0	0	0	0	1	0
11	0	0	1	0	0	0	1	0	0	0	0	1	0
12	19.26	0	0	0	1	0	0.67	0	0	-10.65	-10.65	1	19.07
13	8.16	0	0	0.95	1	0	0.67	0	0	-7.28	-7.28	1	8.42
14	15.95	0	0	0	1	0	0.67	0	0	-6.25	-6.25	1	15.08
15	10.37	0	0	1.53	1	0	0.67	0	0	-7.09	-7.09	1	10.18
16	307.03	0	0	0	1	0	0.67	0	0	-14.11	-14.11	1	315.82
17	45.73	0	0	0	1	0	0.67	0	0	-7.81	-7.81	1	45.64
18	0	0	1	0	0	0	1	0	0	0	0	1	0
19	0	0	1	0	0	0	1	0	0	0	0	1	0
20	15.95	0	0	0	1	0	0.67	0	0	-5.44	-5.44	1	15.08
21	58.28	0	0	0.4	1	0	0.67	0	0	-10.38	-10.38	1	59.01
22	16.68	0	0	0	1	0	0.67	0	0	-11.47	-11.47	1	16.47
23	4.31	0	0	1.28	1	0	0.67	0	0	-6.91	-6.91	1	4.29
24	13.21	0	0	0	1	0	0.67	0	0	-5.27	-5.27	1	12.92
25	9.23	0	0	1.49	1	0	0.67	0	0	-5.97	-5.97	1	9.08
26	35.11	0	0	0	1	0	0.67	0	0	-7.43	-7.43	1	34.96
27	15.79	0	0	0	1	0	0.67	0	0	-5.47	-5.47	1	15.08
28	15.95	0	0	0	1	0	0.67	0	0	-5.93	-5.93	1	15.08
29	0	0	1	0	0	0	1	0	0	0	0	1	0
30	53.84	0	0	0	1	0	0.67	0	0	-14.2	-14.2	1	53.82
31	6.13	0	0	1.7	1	0	0.67	0	0	-7.81	-7.81	1	6.21
32	87.44	0	0	0	1	0	0.67	0	0	-9.65	-9.65	1	87.86
33	11.32	0	0	1.83	1	0	0.67	0	0	-7.4	-7.4	1	11.43
34	7.71	0	0	0.8	1	0	0.67	0	0	-9.29	-9.29	1	7.73
35	12.62	0	0	2.89	1	0	0.67	0	0	-7.64	-7.64	1	12.46
36	10.88	0	0	3.32	1	0	0.67	0	0	-6.2	-6.2	1	11
37	0	0	1	0	0	0	1	0	0	0	0	1	0
38	43.47	0	0	0	1	0	0.67	0	0	-8.28	-8.28	1	44.29
39	0	0	1	0	0	0	1	0	0	0	0	1	0
40	4.44	0	0	1.47	1	0	0.67	0	0	-9.05	-9.05	1	4.46
41	15.95	0	0	0	1	0	0.67	0	0	-5.26	-5.26	1	15.08
42	16.77	0	0	0	1	0	0.67	0	0	-6.91	-6.91	1	16.97
43	34.88	0	0	0	1	0	0.67	0	0	-8.39	-8.39	1	34.96
44	42.75	0	0	0	1	0	0.67	0	0	-9.46	-9.46	1	43.52
45	16.03	0	0	0	1	0	0.67	0	0	-10.95	-10.95	1	16.22
46	0	0	1	0	0	0	1	0	0	0	0	1	0
47	9.91	0	0	1.51	1	0	0.67	0	0	-6.07	-6.08	1	9.73
48	0	0	1	0	0	0	1	0	0	0	0	1	0
49	9.23	0	0	1.49	1	0	0.67	0	0	-6.08	-6.08	1	9.08
50	12.87	0	0	0	1	0	0.67	0	0	-4.86	-4.86	1	12.92
51	9.23	0	0	1.49	1	0	0.67	0	0	-5.97	-5.97	1	9.08
52	31.53	0	0	0	1	0	0.67	0	0	-10.38	-10.38	1	31.28
53	46.71	0.1	0	18.52	1	0	0.67	0	0	-17.24	-17.17	0.93	46.01
54	7.99	0	0	0.95	1	0	0.67	0	0	-6.91	-6.91	1	8.24
55	15.95	0	0	0	1	0	0.67	0	0	-6.22	-6.22	1	15.08
56	0	0	1	0	0	0	1	0	0	0	0	1	0
57	36.32	0	0	0	1	0	0.67	0	0	-7.4	-7.4	1	36.16
58	15.79	0	0	0	1	0	0.67	0	0	-5.47	-5.47	1	15.08
59	7.6	0	0	0.71	1	0	0.67	0	0	-8.79	-8.79	1	7.37
60	20.37	0	0	0	1	0	0.67	0	0	-10.36	-10.36	1	20.12
61	0	0	1	0	0	0	1	0	0	0	0	1	0
62	11.32	0	0	1.83	1	0	0.67	0	0	-7.4	-7.4	1	11.43
63	0	0	1	0	0	0	1	0	0	0	0	1	0
64	0	0	1	0	0	0	1	0	0	0	0	1	0
65	10.46	0	0	1.47	1	0	0.67	0	0	-9.73	-9.73	1	10.27
66	0	0	1	0	0	0	1	0	0	0	0	1	0
67	0	0	1	0	0	0	1	0	0	0	0	1	0
68	0	0	1	0	0	0	1	0	0	0	0	1	0
69	0	0	1	0	0	0	1	0	0	0	0	1	0
70	0	0	1	0	0	0	1	0	0	0	0	1	0
71	0	0	1	0	0	0	1	0	0	0	0	1	0
72	60.24	0	0	0	1	0	0.67	0	0	-8.99	-8.99	1	59.09
73	17.47	0	0	0	1	0	0.67	0	0	-10.26	-10.26	1	17.69
74	34.98	0	0	0	1	0	0.67	0	0	-8.3	-8.3	1	35
75	8.68	0	0	0.82	1	0	0.67	0	0	-9.97	-9.97	1	8.7
76	0	0	1	0	0	0	1	0	0	0	0	1	0
77	0	0	1	0	0	0	1	0	0	0	0	1	0
78	0	0	1	0	0	0	1	0	0	0	0	1	0
79	10.17	0	0	1.56	1	0	0.67	0	0	-6.67	-6.67	1	10.18
80	0	0	1	0	0	0	1	0	0	0	0	1	0
81	0	0	1	0	0	0	1	0	0	0	0	1	0
82	0	0	1	0	0	0	1	0	0	0	0	1	0
83	5.81	0	0	1.44	1	0	0.67	0	0	-10.57	-10.57	1	5.71
84	0	0	1	0	0	0	1	0	0	0	0	1	0
85	0	0	1	0	0	0	1	0	0	0	0	1	0
86	10.64	0	0	3.29	1	0	0.67	0	0	-10.1	-10.1	1	10.76
87	0	0	1	0	0	0	1	0	0	0	0	1	0
88	7.99	0	0	0.95	1	0	0.67	0	0	-6.63	-6.63	1	8.24
89	0	0	1	0	0	0	1	0	0	0	0	1	0
90	24.67	0	0	0	1	0	0.67	0	0	-6.25	-6.25	1	24.66
91	5.65	0	0	1.67	1	0	0.67	0	0	-8.14	-8.14	1	5.35
92	6.53	0	0	1.8	1	0	0.67	0	0	-8.48	-8.48	1	6.59
93	4.83	0	0	1.02	1	0	0.67	0	0	-8.92	-8.92	1	4.79
94	0	0	1	0	0	0	1	0	0	0	0	1	0
95	0	0	1	0	0	0	1	0	0	0	0	1	0
96	44.39	0	0	0	1	0	0.67	0	0	-7.57	-7.57	1	43.93
97	11.83	0	0	2.78	1	0	0.67	0	0	-10.8	-10.8	1	11.85
98	9.18	0	0	1.55	1	0	0.67	0	0	-7.58	-7.58	1	9.14
99	0	0	1	0	0	0	1	0	0	0	0	1	0
100	0	0	1	0	0	0	1	0	0	0	0	1	0
101	0	0	0	81.95	1	1.81	0.2	1	0	-13.07	-12.51	0.57	0
102	0	0	1	0	0	0	1	0	0	0	0	1	0
103	0	0	1	0	0	0	1	0	0	0	0	1	0
104	6.41	0	0	1.45	1	0	0.67	0	0	-8.97	-8.97	1	6.49
105	0	0	0	3.53	1	0.38	0.47	1	0	-6.3	-6.3	1	0
106	0	0	1	0	0	0	1	0	0	0	0	1	0
107	0	0	1	0	0	0	1	0	0	0	0	1	0
108	0	0	1	0	0	0	1	0	0	0	0	1	0
109	0	0	1	0	0	0	1	0	0	0	0	1	0
110	0	0	1	0	0	0	1	0	0	0	0	1	0
111	0	0	1	0	0	0	1	0	0	0	0	1	0
112	0	0	1	0	0	0	1	0	0	0	0	1	0
113	0	0	1	0	0	0	1	0	0	0	0	1	0
114	0	0	1	0	0	0	1	0	0	0	0	1	0
115	0	0	1	0	0	0	1	0	0	0	0	1	0
116	0	0	1	0	0	0	1	0	0	0	0	1	0
117	42.36	0	0	0	1	0	0.67	0	0	-10.35	-10.35	1	42.89
118	12.87	0	0	0	1	0	0.67	0	0	-4.86	-4.86	1	12.92
119	0	0	1	0	0	0	1	0	0	0	0	1	0
120	0	0	1	0	0	0	1	0	0	0	0	1	0
121	0	0	1	0	0	0	1	0	0	0	0	1	0
122	0	0	1	0	0	0	1	0	0	0	0	1	0
123	0	0	1	0	0	0	1	0	0	0	0	1	0
124	0	0	1	0	0	0	1	0	0	0	0	1	0
125	0	0	1	0	0	0	1	0	0	0	0	1	0
126	0	0	1	0	0	0	1	0	0	0	0	1	0
127	0	0	1	0	0	0	1	0	0	0	0	1	0
128	0	0	1	0	0	0	1	0	0	0	0	1	0
129	0	0	1	0	0	0	1	0	0	0	0	1	0
130	0	0	1	0	0	0	1	0	0	0	0	1	0
131	0	0	1	0	0	0	1	0	0	0	0	1	0
132	0	0	1	0	0	0	1	0	0	0	0	1	0
133	0	0	1	0	0	0	1	0	0	0	0	1	0
134	0	0	1	0	0	0	1	0	0	0	0	1	0
135	0	0	1	0	0	0	1	0	0	0	0	1	0
136	5.52	0	0	1.63	1	0	0.67	0	0	-8.86	-8.86	1	5.57
137	0	0	1	0	0	0	1	0	0	0	0	1	0
138	0	0	1	0	0	0	1	0	0	0	0	1	0
139	0	0	1	0	0	0	1	0	0	0	0	1	0
140	0	0	1	0	0	0	1	0	0	0	0	1	0
141	23.81	0	0	0	1	0	0.67	0	0	-8.92	-8.92	1	24.66
142	6.97	0	0	1.32	1	0	0.67	0	0	-11.04	-11.04	1	6.94
143	0	0	1	0	0	0	1	0	0	0	0	1	0
144	0	0	1	0	0	0	1	0	0	0	0	1	0
145	0	0	1	0	0	0	1	0	0	0	0	1	0
146	12.99	0	0	0	1	0	0.67	0	0	-8.35	-8.35	1	12.91
147	19.26	0	0	0	1	0	0.67	0	0	-7.65	-7.65	1	19.31
148	0	0	1	0	0	0	1	0	0	0	0	1	0
149	13.18	0	0	0	1	0	0.67	0	0	-9.79	-9.79	1	13.18
150	0	0	1	0	0	0	1	0	0	0	0	1	0
151	0	0	1	0	0	0	1	0	0	0	0	1	0
152	0	0	1	0	0	0	1	0	0	0	0	1	0
153	10.37	0	0	1.53	1	0	0.67	0	0	-7.09	-7.09	1	10.18
154	26.98	0	0	0	1	0	0.67	0	0	-7.75	-7.75	1	26.97
155	0	0	1	0	0	0	1	0	0	0	0	1	0
156	13.21	0	0	0	1	0	0.67	0	0	-5.27	-5.27	1	12.92
157	0	0	1	0	0	0	1	0	0	0	0	1	0
158	0	0	1	0	0	0	1	0	0	0	0	1	0
159	18.6	0	0	0	1	0	0.67	0	0	-10.52	-10.52	1	18.21
160	15.79	0	0	0	1	0	0.67	0	0	-5.47	-5.47	1	15.08
161	7.99	0	0	0.95	1	0	0.67	0	0	-6.94	-6.94	1	8.24
162	0	0	1	0	0	0	1	0	0	0	0	1	0
163	0	0	1	0	0	0	1	0	0	0	0	1	0
164	10.43	0	0	1.57	1	0	0.67	0	0	-10.12	-10.12	1	10.44
165	0	0	1	0	0	0	1	0	0	0	0	1	0
166	0	0	1	0	0	0	1	0	0	0	0	1	0
167	18.58	0	0	0	1	0	0.67	0	0	-9.99	-9.99	1	18.33
168	38.11	0	0	0	1	0	0.67	0	0	-9.24	-9.24	1	38.17
169	3.63	0	0	0.97	1	0	0.67	0	0	-6.95	-6.95	1	3.59
170	32.91	0	0	0	1	0	0.67	0	0	-12.54	-12.54	1	32.66
171	15.95	0	0	0	1	0	0.67	0	0	-5.26	-5.26	1	15.08
172	77.7	0	0	0.18	1	0	0.67	0	0	-10.6	-10.6	1	77.51
173	12.87	0	0	0	1	0	0.67	0	0	-4.86	-4.86	1	12.92
174	7.99	0	0	0.95	1	0	0.67	0	0	-6.73	-6.73	1	8.24
175	0	0	1	0	0	0	1	0	0	0	0	1	0
176	34.17	0	0	0	1	0	0.67	0	0	-9.54	-9.54	1	33.98
177	31.48	0	0	0	1	0	0.67	0	0	-16.79	-16.79	1	31.64
178	8.38	0	0	2.24	1	0	0.67	0	0	-14.54	-14.54	1	8.6
179	0	0	1	0	0	0	1	0	0	0	0	1	0
180	0	0	1	0	0	0	1	0	0	0	0	1	0
181	23.16	3.7	0	3.93	1	0	0.67	0	0	-15.65	-15.65	1	23.47
182	0	0	1	0	0	0	1	0	0	0	0	1	0
183	0	0	1	0	0	0	1	0	0	0	0	1	0
184	13.21	0	0	0	1	0	0.67	0	0	-5.27	-5.27	1	12.92
185	0	0	1	0	0	0	1	0	0	0	0	1	0
186	0	0	1	0	0	0	1	0	0	0	0	1	0
187	117.19	3.55	0	3.33	1	0	0.67	0	0	-15.37	-15.37	1	117.39
188	16.53	0	0	0	1	0	0.67	0	0	-8.37	-8.37	1	16.33
189	0	0	1	0	0	0	1	0	0	0	0	1	0
190	12.62	0	0	0	1	0	0.67	0	0	-5.03	-5.03	1	12.92
191	7.98	0	0	1.17	1	0	0.67	0	0	-6.72	-6.72	1	8.02
192	0	0	1	0	0	0	1	0	0	0	0	1	0
193	13.18	0	0	0	1	0	0.67	0	0	-11.46	-11.46	1	13.18
194	12.87	0	0	0	1	0	0.67	0	0	-4.86	-4.86	1	12.92
195	12.87	0	0	0	1	0	0.67	0	0	-4.86	-4.86	1	12.92
196	11.32	0	0	1.83	1	0	0.67	0	0	-7.4	-7.4	1	11.43
197	0	0	1	0	0	0	1	0	0	0	0	1	0
198	13.21	0	0	0	1	0	0.67	0	0	-5.27	-5.27	1	12.92
199	27.37	0	0	0	1	0	0.67	0	0	-20.2	-20.2	1	27.37
200	0	0	1	0	0	0	1	0	0	0	0	1	0
201	36.94	0	0	0	1	0	0.67	0	0	-9.91	-9.91	1	36.91
202	13.21	0	0	0	1	0	0.67	0	0	-5.27	-5.27	1	12.92
203	18.67	0	0	0	1	0	0.67	0	0	-7.89	-7.89	1	18.03
204	0	0	1	0	0	0	1	0	0	0	0	1	0
205	0	0	1	0	0	0	1	0	0	0	0	1	0
206	12.31	0	0	13.85	1	0	0.66	0	0	-9.98	-9.91	0.93	12.54
207	0	0	1	0	0	0	1	0	0	0	0	1	0
208	0	0	1	0	0	0	1	0	0	0	0	1	0
209	3.71	0	0	1.13	1	0	0.67	0	0	-8.86	-8.86	1	3.48
210	0	0	1	0	0	0	1	0	0	0	0	1	0
211	12.53	0	0	2.57	1	0	0.67	0	0	-7.57	-7.57	1	12.57
212	23.66	0	0	0	1	0	0.67	0	0	-12.02	-12.02	1	23.41
213	0	0	0	5.05	1	0.57	0.41	1	0	-8.15	-8.15	1	0
214	26.65	4.5	0	4.14	1	0	0.67	0	0	-9.68	-9.68	1	29.75
215	0	0	0	28.05	1	2.09	0.17	1	0	-13.57	-13.11	0.63	0
216	36.03	0	0	0	1	0	0.67	0	0	-8.94	-8.94	1	36.06
217	5.15	3.82	0	3.97	1	0	0.67	0	0	-7.74	-7.74	1	5.62
218	5.81	0	0	1.44	1	0	0.67	0	0	-10.47	-10.47	1	5.71
219	9.23	0	0	1.49	1	0	0.67	0	0	-6.29	-6.29	1	9.08
220	12.42	0	0	2.92	1	0	0.67	0	0	-7.33	-7.33	1	12.46
221	123.85	3.27	0	0.55	1	0	0.67	0	0	-11.02	-11	0.98	135.19
222	0	0	0	11.39	1	2.19	0.16	1	0	-8.05	-8.05	1	0
223	77.67	0	0	0	1	0	0.67	0	0	-12.04	-12.04	1	77.85
224	0	0	0	5.31	1	0.64	0.39	1	0	-6.97	-6.97	1	0
225	241.03	0	0	0.99	1	0	0.67	0	0	-11.49	-11.56	1	241.03
226	9.99	0	0	1.63	1	0	0.67	0	0	-6.94	-6.94	1	10.18
227	0	0	1	0	0	0	1	0	0	0	0	1	0
228	116.22	0	0	0	1	0	0.67	0	0	-10.69	-10.69	1	112.67
229	5.09	0	0	1.91	1	0	0.67	0	0	-8.22	-8.22	1	5
230	0	0	0	4.29	1	0.98	0.32	1	0	-7.06	-7.06	1	0
231	7.84	0	0	1.14	1	0	0.67	0	0	-8.1	-8.1	1	7.75
232	0	0	1	0	0	0	1	0	0	0	0	1	0
233	3.57	0	0	1.25	1	0	0.67	0	0	-7.08	-7.08	1	3.55
234	0	0	1	0	0	0	1	0	0	0	0	1	0
235	10.01	0	0	1.64	1	0	0.67	0	0	-10.95	-10.95	1	9.94
236	34.46	0	0	0	1	0	0.67	0	0	-8.59	-8.59	1	35
237	5.19	0	0	1.15	1	0	0.67	0	0	-12.66	-12.66	1	5.28
238	0	0	1	0	0	0	1	0	0	0	0	1	0
239	0	0	1	0	0	0	1	0	0	0	0	1	0
240	0	0	0	10.55	1	0.76	0.37	1	0	-16.68	-16.68	1	0
241	0	0	1	0	0	0	1	0	0	0	0	1	0
242	0	0	1	0	0	0	1	0	0	0	0	1	0
243	0	0	1	0	0	0	1	0	0	0	0	1	0
244	15.95	0	0	0	1	0	0.67	0	0	-5.26	-5.26	1	15.08
245	16.77	0	0	0	1	0	0.67	0	0	-6.91	-6.91	1	16.97
246	0	0	1	0	0	0	1	0	0	0	0	1	0
247	9.23	0	0	1.49	1	0	0.67	0	0	-6.08	-6.08	1	9.08
248	0	0	1	0	0	0	1	0	0	0	0	1	0
249	0	0	1	0	0	0	1	0	0	0	0	1	0
250	0	0	1	0	0	0	1	0	0	0	0	1	0
251	27.24	0	0	0	1	0	0.67	0	0	-12.05	-12.05	1	26.97
252	18.28	0	0	0	1	0	0.67	0	0	-10.56	-10.56	1	18.03
253	0	0	1	0	0	0	1	0	0	0	0	1	0
254	0	0	1	0	0	0	1	0	0	0	0	1	0
255	4.49	0	0	0.99	1	0	0.67	0	0	-6.76	-6.76	1	4.46
256	0	0	1	0	0	0	1	0	0	0	0	1	0
257	0	0	1	0	0	0	1	0	0	0	0	1	0
258	0	0	1	0	0	0	1	0	0	0	0	1	0
259	10.28	0	0	1.63	1	0	0.67	0	0	-9.93	-9.93	1	10.44
260	0	0	1	0	0	0	1	0	0	0	0	1	0
261	0	0	1	0	0	0	1	0	0	0	0	1	0
262	9.91	0	0	1.51	1	0	0.67	0	0	-6.07	-6.08	1	9.73
263	33.37	0	0	0	1	0	0.67	0	0	-9.33	-9.33	1	34.32
264	0	0	1	0	0	0	1	0	0	0	0	1	0
265	0	0	1	0	0	0	1	0	0	0	0	1	0
266	0	0	0	5.43	1	0.7	0.38	1	0	-7.47	-7.47	1	0
267	36.78	0	0	0	1	0	0.67	0	0	-7.07	-7.07	1	37.76
268	0	0	0	12.56	1	1.71	0.21	1	0	-16.35	-16.35	1	0
269	0.08	0.01	0	377.82	1	2.61	0.13	1	0	-12.55	-11.5	0.35	0
270	11.98	0	0	2.86	1	0	0.67	0	0	-9.14	-9.14	1	12.23
271	9.23	0	0	1.49	1	0	0.67	0	0	-6.26	-6.26	1	9.08
272	0	0	0	173.72	1	2.36	0.15	1	0	-11.81	-10.96	0.43	0
273	0	0	1	0	0	0	1	0	0	0	0	1	0
274	0	0	1	0	0	0	1	0	0	0	0	1	0
275	0	0	0	26.95	1	0.81	0.35	1	0	-10.15	-9.99	0.85	0
276	0	0	1	0	0	0	1	0	0	0	0	1	0
277	0	0	1	0	0	0	1	0	0	0	0	1	0
278	12.62	0	0	2.89	1	0	0.67	0	0	-8.84	-8.84	1	12.46
279	0	0	1	0	0	0	1	0	0	0	0	1	0
280	12.09	0	0	3.42	1	0	0.67	0	0	-8.73	-8.73	1	12.23
281	5.19	0	0	1.36	1	0	0.67	0	0	-10.03	-10.03	1	5.1
282	4.74	0	0	1.1	1	0	0.67	0	0	-14.38	-14.38	1	4.82
283	0	0	1	0	0	0	1	0	0	0	0	1	0
284	0	0	1	0	0	0	1	0	0	0	0	1	0
285	33.8	0	0	0	1	0	0.67	0	0	-12.26	-12.26	1	33.31
286	0	0	1	0	0	0	1	0	0	0	0	1	0
287	0	0	1	0	0	0	1	0	0	0	0	1	0
288	0	0	1	0	0	0	1	0	0	0	0	1	0
289	0	0	1	0	0	0	1	0	0	0	0	1	0
290	0	0	1	0	0	0	1	0	0	0	0	1	0
291	19.23	0	0	0	1	0	0.67	0	0	-7.04	-7.04	1	19.07
292	20.01	9.97	0	48.21	1	0.25	0.51	0	0	-28.31	-28.19	0.89	23.82
293	39.67	3.32	0	3.27	1	0	0.67	0	0	-14.26	-14.26	1	39.62
294	9.46	0	0	178.19	1	1.22	0.28	1	0	-14.42	-13.52	0.41	9.49
295	0	0	0	42.65	1	2.26	0.16	1	0	-14.77	-14.28	0.62	0
296	11.2	0	0	1433.94	1	2.97	0.11	1	0	-15.2	-13.39	0.16	12.45
297	0	0	0	10.04	1	2.11	0.17	2	0	-14.78	-14.78	1	0
298	0	0	0	23.33	1	0.82	0.35	1	0	-10.48	-10.24	0.79	0
299	12.62	0	0	2.89	1	0	0.67	0	0	-7.64	-7.64	1	12.46
300	15.95	0	0	0	1	0	0.67	0	0	-5.67	-5.67	1	15.08
301	7.73	3.08	0	3.14	1	0	0.67	0	0	-9.43	-9.43	1	7.54
302	0	0	0	5.89	1	0.4	0.46	1	0	-12.42	-12.42	1	0
303	0	0	0	4.19	1	0.43	0.45	1	0	-7.56	-7.56	1	0
304	0	0	0	18.51	1	1.1	0.3	1	0	-9.75	-9.56	0.83	0
305	15.46	0	0	0	1	0	0.67	0	0	-8.32	-8.32	1	15.89
306	0	0	0	581.63	1	6.8	0.01	2	0	-18.76	-16.44	0.1	0
307	11.51	0	0	3.37	1	0	0.67	0	0	-9.93	-9.93	1	11.64
308	14.74	6.96	0	6.35	1	0	0.67	0	0	-16.25	-16.25	1	14.23
309	0	0	0	3.37	1	0.6	0.4	1	0	-6.97	-6.97	1	0
310	0	0	0	249.76	1	2.26	0.16	1	0	-10.78	-9.95	0.44	0
311	35.1	0	0	0	1	0	0.67	0	0	-12.17	-12.17	1	34.96
312	53.04	0	0	32.54	1	0	0.67	0	0	-28.44	-28.21	0.8	54.82
313	0	0	0	11.31	1	2.84	0.12	0	0	-13.37	-13.37	1	0
314	15.24	0	0	72.03	1	0.64	0.39	2	0	-16.77	-15.76	0.37	15.04
315	14.14	7.96	0	0	1	0	0.67	0	0	-10.28	-10.26	0.98	14.41
316	0	0	0	9.69	1	2.41	0.15	0	0	-10.1	-10.1	1	0
317	10.02	0	0	259.93	1	1.27	0.27	1	0	-13.65	-12.74	0.4	10.15
318	0	0	1	0	0	0	1	0	0	0	0	1	0
319	23.12	3.34	0	3.36	1	0	0.67	0	0	-14.58	-14.58	1	23.76
320	0	0	0	20.97	1	0.68	0.38	2	0	-15.45	-15.19	0.77	1.02
321	14.53	0	0	105.98	1	0.55	0.42	1	0	-12.88	-12.23	0.52	14.44
322	0	0	1	0	0	0	1	0	0	0	0	1	0
323	12.43	0	0	300.51	1	1.16	0.29	1	0	-13.36	-12.52	0.43	12.87
324	31.97	0	0	0	1	0	0.67	0	0	-11.38	-11.38	1	32.66
325	0	0	1	0	0	0	1	0	0	0	0	1	0
326	8.16	0	0	0.95	1	0	0.67	0	0	-7.28	-7.28	1	8.42
327	0	0	0	11.53	1	1.06	0.31	0	0	-8.74	-8.71	0.97	0
328	9.23	0	0	1.49	1	0	0.67	0	0	-6.08	-6.08	1	9.08
329	7.99	0	0	0.95	1	0	0.67	0	0	-6.73	-6.73	1	8.24
330	0	0	0	3.24	1	0.79	0.36	1	0	-7.05	-7.05	1	0
331	0	0	1	0	0	0	1	0	0	0	0	1	0
332	0	0	1	0	0	0	1	0	0	0	0	1	0
333	22.74	0	0	0	1	0	0.67	0	0	-9.88	-9.88	1	22.85
334	6.02	0	0	1.26	1	0	0.67	0	0	-6.03	-6.03	1	6
335	12.87	0	0	0	1	0	0.67	0	0	-4.86	-4.86	1	12.92
336	0	0	1	0	0	0	1	0	0	0	0	1	0
337	10.6	0	0	1.35	1	0	0.67	0	0	-8.2	-8.2	1	10.44
338	22.21	10.81	0	9.4	1	0	0.67	0	0	-21.22	-21.22	1	22.49
339	0	0	0	221.86	1	1.94	0.19	1	0	-10.78	-10	0.46	0
340	15.31	0	0	22.97	1	0.03	0.62	0	0	-10.32	-10.24	0.92	15.31
341	0	0	1	0	0	0	1	0	0	0	0	1	0
342	0	0	1	0	0	0	1	0	0	0	0	1	0
343	0	0	0	43.76	1	1.29	0.27	1	0	-9.85	-9.48	0.69	0
344	0	0	1	0	0	0	1	0	0	0	0	1	0
345	12.38	0	0	3.12	1	0	0.67	0	0	-7.53	-7.53	1	12.46
346	0	0	1	0	0	0	1	0	0	0	0	1	0
347	4.72	0.4	0	8.8	1	0.05	0.61	0	0	-13.87	-13.87	1	4.35
348	1.15	0	0	111.64	1	-0.66	0.67	0	0	-11.47	-11.46	1	0.94
349	1.01	0.03	0	1045.76	1	0.21	0.52	0	0	-16.66	-16.66	1	0.89
350	0	0	0	47.04	1	1.57	0.23	0	0	-9.83	-9.83	1	0
351	0	0	1	0	0	0	1	0	0	0	0	1	0
352	0	0	1	0	0	0	1	0	0	0	0	1	0

## Sheet: S4
Supplemental Table S4. Mammalia species analysed and their respective accession numbers.
Clade		Scientific name	Common name	Assembly	RefSeq
Prototheria	Monotremata	Ornithorhynchus anatinus	Platypus	mOrnAna1.pri.v4	GCF_004115215.2
		Tachyglossus aculeatus	Australian echidna	mTacAcu1.pri	GCF_015852505.1
Metatheria	Didelphimorphia	Monodelphis domestica	Gray short-tailed opossum	MonDom5	GCF_000002295.2
		Gracilinanus agilis	Agile Gracile Mouse Opossum	AgileGrace	GCF_016433145.1
	Microbiotheria	Dromiciops gliroides	Monito del monte	mDroGli1.pri	GCF_019393635.1
	Diprotodontia	Phascolarctos cinereus	Koala	phaCin_unsw_v4.1	GCF_002099425.1
		Trichosurus vulpecula	Common brushtail	mTriVul1.pri	GCF_011100635.1
		Vombatus ursinus	Common wombat	Genome assembly bare-nosed wombat genome assembly	GCF_900497805.2
	Dasyuromorphia	Antechinus flavipes	Yellow-footed antechinus	AdamAnt_v2	GCF_016432865.1
		Sarcophilus harrisii	Tasmanian devil	mSarHar1.11	GCF_902635505.1
Afrotheria	Tubulidentata	Orycteropus afer afer	Aardvark	OryAfe1.0	GCF_000298275.1
	Macroscelidea	Elephantulus edwardii	Cape elephant shrew	EleEdw1.0	GCF_000299155.1
	Chrysochloridae	Chrysochloris asiatica	Cape golden mole	ChrAsi1.0	GCF_000296735.1
	Tenrecidae	Echinops telfairi	Small Madagascar hedgehog	ASM31398v2	GCF_000313985.2
	Cingulata	Dasypus novemcinctus	Nine-banded armadillo	Dasnov3.0	GCF_000208655.1
	Pilosa	Choloepus didactylus	Southern two-toed sloth	mChoDid1.pri	GCF_015220235.1
	Proboscidea	Loxodonta africana	African savanna elephant	Loxafr3.0	GCF_000001905.1
	Sirenia	Trichechus manatus latirostris	Florida manatee	TriManLat1.0	GCF_000243295.1
Laurasiatheria	Eulipotyphla	Erinaceus europaeus	Western European hedgehog	EriEur2.0	GCF_000296755.1
		Sorex araneus	European shrew	SorAra2.0	GCF_000181275.2
	Chiroptera	Pteropus vampyrus	Large flying fox	Pvam_2.0	GCF_000151845.1
		Desmodus rotundus	Common vampire bat	HLdesRot8A	GCF_022682495.1
		Rousettus aegyptiacus	Egyptian rousette	mRouAeg1.p	GCF_014176215.1
	Artiodactyla	Bos taurus	Cattle	ARS-UCD1.2	GCF_002263795.1
		Ovis aries	Sheep	ARS-UI_Ramb_v2.0	GCF_016772045.1
		Capra hircus	Goat	ASM170441v1	GCF_001704415.1
		Sus scrofa	Pig	Sscrofa11.1	GCF_000003025.6
		Bubalus bubalis	Water buffalo	NDDB_SH_1	GCF_019923935.1
		Camelus dromedarius	Arabian camel	CamDro3	GCF_000803125.2
		Cervus elaphus	Red deer	mCerEla1.1	GCF_910594005.1
		Tursiops truncatus	Common bottlenose dolphin	mTurTru1.mat.Y	GCF_011762595.1
		Delphinapterus leucas	Beluga whale	ASM228892v3	GCF_002288925.2
	Pholidota	Manis javanica	Malayan pangolin	YNU_ManJav_2.0	GCF_014570535.1
	Perissodactyla	Equus caballus	Horse	EquCab3.0	GCF_002863925.1
		Ceratotherium simum simum	Southern white rhinoceros	CerSimSim1.0	GCF_000283155.1
	Carnivora	Canis lupus familiaris	Dog	CanFam3.1	GCF_000002285.3
		Felis catus	Domestic cat	F.catus_Fca126_mat1.0	GCF_018350175.1
		Ursus arctos	Brown bear	UrsArc1.0	GCF_023065955.1
		Panthera tigris	Tiger	P.tigris_Pti1_mat1.1	GCF_018350195.1
		Lutra lutra	Eurasian river otter	mLutLut1.2	GCF_902655055.1
		Halichoerus grypus	Gray seal	Tufts_HGry_1.1	GCF_012393455.1
		Vulpes vulpes	Red fox	VulVul2.2	GCF_003160815.1
		Mustela putorius furo	Domestic ferret	ASM1176430v1.1	GCF_011764305.1
		Suricata suricatta	Meerkat	meerkat_22Aug2017_6uvM2_HiC	GCF_006229205.1
		Ailuropoda melanoleuca	Giant panda	ASM200744v2	GCF_002007445.1
Euarchontoglires	Scandentia	Tupaia chinensis	Chinese tree shrew	TupChi_1.0	GCF_000334495.1
	Lagomorpha	Oryctolagus cuniculus	Rabbit	UM_NZW_1.0	GCF_009806435.1
		Ochotona princeps	American pika	OchPri4.0	GCF_014633375.1
	Rodentia	Castor canadensis	American beaver	C.can genome v1.0	GCF_001984765.1
		Cavia porcellus	Domestic guinea pig	Cavpor3.0	GCF_000151735.1
		Chinchilla lanigera	Long-tailed chinchilla	ChiLan1.0	GCF_000276665.1
		Heterocephalus glaber	Naked mole-rat	HetGla_female_1.0	GCF_000247695.1
		Jaculus jaculus	Lesser Egyptian jerboa	mJacJac1.mat.Y.cur	GCF_020740685.1
		Mesocricetus auratus	Golden hamster	BCM_Maur_2.0	GCF_017639785.1
		Mus musculus	House mouse	GRCm39	GCF_000001635.27
		Rattus norvegicus	Norway rat	mRatBN7.2	GCF_015227675.2
		Sciurus carolinensis	Gray squirrel	mSciCar1.2	GCF_902686445.1
	Dermoptera	Galeopterus variegatus	Sunda flying lemur	G_variegatus-3.0.2	GCF_000696425.1
	Primate	Aotus nancymaae	Ma's Night Monkey	Anan_2.0	GCF_000952055.2
		Callithrix jacchus	White-tufted-ear Marmoset	mCalJa1.2.pat.X	GCF_011100555.1
		Carlito syrichta	Philippine Tarsier	Tarsius_syrichta-2.0.1	GCF_000164805.1
		Cebus imitator	Panamanian White-faced Capuchin	Cebus_imitator-1.0	GCF_001604975.1
		Cercocebus atys	Sooty Mangabey	Caty_1.0	GCF_000955945.1
		Chlorocebus sabaeus	Green Monkey	Vero_WHO_p1.0	GCF_015252025.1
		Colobus angolensis palliatus	Angolan Black-and-white Colobus	Cang.pa_1.0	GCF_000951035.1
		Gorilla gorilla gorilla	Western Lowland Gorilla	Kamilah_GGO_v0	GCF_029281585.2
		Homo sapiens	Human	GRCh38.p14	GCF_000001405.40
		Hylobates moloch	Silvery Gibbon	HMol_V3	GCF_009828535.3
		Lemur catta	Ring-tailed Lemur	mLemCat1.pri	GCF_020740605.2
		Macaca fascicularis	Crab-eating Macaque	MFA1912RKSv2	GCF_012559485.2
		Macaca mulatta	Rhesus Monkey	Mmul_10	GCF_003339765.1
		Macaca nemestrina	Pig-tailed Macaque	Mnem_1.0	GCF_000956065.1
		Macaca thibetana thibetana	Tibetan Macaque	ASM2454274v1	GCF_024542745.1
		Mandrillus leucophaeus	Drill	Mleu.le_1.0	GCF_000951045.1
		Microcebus murinus	Gray Mouse Lemur	Mmur_3.0	GCF_000165445.2
		Nomascus leucogenys	Northern White-cheeked Gibbon	Asia_NLE_v1	GCF_006542625.1
		Nycticebus coucang	Slow Loris	mNycCou1.pri	GCF_027406575.1
		Otolemur garnettii	Small-eared Galago	OtoGar3	GCF_000181295.1
		Pan paniscus	Pygmy Chimpanzee	Mhudiblu_PPA_v0	GCF_029289425.2
		Pan troglodytes	Chimpanzee	NHGRI_mPanTro3-v1.1-hic.freeze_pri	GCF_028858775.1
		Papio anubis	Olive Baboon	Panubis1.0	GCF_008728515.1
		Piliocolobus tephrosceles	Ugandan Red Colobus	ASM277652v5	GCF_002776525.5
		Pongo abelii	Sumatran Orangutan	NHGRI_mPonAbe1-v1.1-hic.freeze_pri	GCF_028885655.2
		Pongo pygmaeus	Bornean Orangutan	NHGRI_mPonPyg2-v1.1-hic.freeze_pri	GCF_028885625.1
		Propithecus coquereli	Coquerel's Sifaka	Pcoq_1.0	GCF_000956105.1
		Rhinopithecus bieti	Black Snub-nosed Monkey	ASM169854v2	GCF_001698545.2
		Rhinopithecus roxellana	Golden Snub-nosed Monkey	ASM756505v1	GCF_007565055.1
		Saimiri boliviensis boliviensis	Bolivian Squirrel Monkey	BCM_Sbol_2.1	GCF_016699345.2
		Sapajus apella	Tufted Capuchin	GSC_monkey_1.0	GCF_009761245.1
		Theropithecus gelada	Gelada	Tgel_1.0	GCF_003255815.1
		Trachypithecus francoisi	Francois's Langur	Tfra_2.0	GCF_009764315.1
