# Supplementary material for: Retrotransposition Events Shape the Evolution of the Ataxin-3 Gene Family in Primates
Source: Genome Biol Evol. 2026 Mar 12;18(3):evag047. doi: 10.1093/gbe/evag047 (PMC13010821; doi:10.1093/gbe/evag047)
Supplement: evag047_Supplementary_Data [file evag047_supplementary_data.zip › SupplementalFile2_ATXN3_ATXN3L0_ATXN3L_ATXN3L2_ATXN3L3_genomic.fasta]

>ATXN3L0_Homo_sapiens
AAGCAAAA----A-----------GAAAGAA---------AGAACCTAAGTCTTACA----TAATGTCA--TTGAGTC-CT------------------------AGAA-----TCAAT-----TAAGCCTGAC-G------CTGCACT-AGGATTTCTAGCAACCAG-AA--------------------------------------TTGAGGCCTAGTA-AAAAGACCTCTG-------------------------------TGGT--------AGCATA---------------------------CAGACT--TTAGCGAAAG-CTGAACAACTGAAATTTCTTCAGAA---GTTAAGATTTC--------TT-CC----TGTG-T--------------------------------------------------------TAGAA-A----CTTC---------------------CGTAGAGAGTTATAAGCAATGCCTTGAAAGTTTA-GAAT--TTGAACTAATCCTATTCAAATC--TAG----------------------------AGTATCAGACGC--TGTCTTG-ATCAGAG--G-C-T----CAG-G-----CTTG--ATCTTATAAATGAA-AGGCCATTATAAATA-----GGCAATT-----------AT------------------AA-----AG-------------------------AACA--CTGGTTTACAG--------TTAG-----AAATTAATAA-AATA----------TA------------------------------------TTCTTTCTATCTGAAGCT--CCTATAAAATGAAAGACTGAA----AAAA--TATATTGGATATGTCAAAAT-CCAAGAGAAATAGTTGATGATGA-----------TA-ATGACGTGATTTAGTG--TCCTGGAT-TT-TCTC---TTT-ACA-AGTCCAGAATTA-GCATGAAAC--AAATACCTT--GCA-CTTG--------------------GGAG-----------------CTAT---------TCTATATT-TGTTGTTC-A------GGGCGATCTTACAGATTG--TGAAG------TTGAT---GAAC------------TCCTCCAG-A---C-AATCAGGGTCCAACAGAAGCACTG-ACTTAAACTTATCAGAGAAG------AATT-AGCACAGCTAAA-----------------AAATC--AGATATTGAGTGAATCTTAGTAAGAA---------TTGATGAATC-----------------------------A-AGAGCACTCAATGAAGAA-GGAAAG-ATTTGCAGAGAGCTATGACAGT-AAGTCACCAAGAAATTGACATGGAAGATGAA----GAAGCAGGTCTCCATGAGGGTATTTAGCTCAGTAT--GCAAGATAGTTTCAGAATATATTTC-----------------------AAGATAGTTTCAGAATA---------------TG---------TTTCAAGATACTCCACAGACAT-----------CAGGTATA-AATATTATTTCAGAAGAGCTACAGAAGAGA----------AGAGAAGCCTACTTAGAAAAGTA------ATTACTTTAAAAAATTAAAATTA--TA--TAGATACATAG----------------------------------------------------ATAGCTAAATAGCTAGATAGGTAGATGCTTAGATACATAGATGTAGGCTTGGGATATA-----ATGGCAGCAATTGATCTCTGGTCAGAGCAAATTGATTGGAAAGGAGCATGAAGAAGCTTTTTGGCGTGATGAAATATTGTATGCCTTGATCGGATTGGTAATTATATTGGAG--T--ATA-AATTTATCAAATTCAAACCTTACAATTAAACTATGTACATCTTAGTATG------------------------------------------------------------------TAAGTTATGCT--T-CAGT---AAACG--AA---AATTTTGAAAAAGTTAA-TTTATTTCATGTAAAAAGTTGAC---AAAG------------AAAGAGAGG--AAAAATAA-----------------
>ATXN3L0_Gorilla_gorilla_gorilla
AAGCAAAA----A-----------GAAAGAA---------AGAACCTAAGTCCTATA----TAAAGTCA--TTGAGTC-CT------------------------AGAA-----TCAAT-----TAAGCCTGAC-G------CTGCACT-AGGATTTCTAGCAACCAG-AA--------------------------------------TTGAGGCCTAGTA-AAAAGACCTCTG-------------------------------TGGT--------AGCATA---------------------------CAGACT--TTAGCGAAAG-CTGAACAACTGAAATTTCTTCAGAA---GTTAAGATTTC--------TT-CT----TGTG-T--------------------------------------------------------TAGAA-A----ATTC---------------------CGTACAGAGTTATAAGCAATGCCTTGAAAGTTTA-GAAT--TTGAACTAATCCTATTCAAATC--TAG----------------------------AGTATCAGACGC--TGTCTTG-ATCAGAG--G-C-T----CAG-A-----CTTG--ATCTTATAAATGAA-AGGCCATTATAAATA-----GGCAATT-----------AT------------------AA-----AG-------------------------AACA--CTGGTTTACAG--------TTAG-----AAATTAATAA-AATA----------TA------------------------------------TTCTTTCTATCTGAAGCT--CCTATAAAATGAAAGACTGAA----AAAA--TATATTGGATATGTCAAAAT-CCAAGAGAAATAGTTGATGATGA-----------TA-ATGACGTGATTTAGTT--TCCTGGAT-TT-TCTC---TTT-ACA-AGTCCAGAATTA-GCATGAAAC--AAATACCTT--GCA-CTTG--------------------GGAG-----------------CTAT---------TCTATATT-TGTTGTTC-A------GGGCGAACTTACAGATTG--TGAAG------TTGAT---GAAC------------TCCTCCAG-A---T-AATCAGGGTCCAACAGAAGCACTG-ACTTAAACTTATCAGAGAAG------AATT-AGCACAGCTAAA-----------------AAATC--AGATATTGAGTGAATCTTAGTAAGAA---------TTGATGAATC-----------------------------A-AGAGCACTCAATGAAGAA-GGAAAG-ATTTGCAGAGAGCTATGACACT-AAGTCACCAAGAAATTGACATGGAAGATGAA----GAAGCAGGTCTCCATGAGGGTGTTTAGCTCAGTAT--GCAAGGTAGTTTCAGAATATATTTCAAGGTAGTTTCAGAATATATTTCAAGATAGTTTCAGAATA---------------TG---------TTTCAAGATACTCCACAGACAT-----------CAGGTATA-AATATTATTTCAGAAGAGCTACAGAAGAGA----------AGAGAAGCCTACTTAGAAAAGTAAA-GTAATTACTTTAAAAAATTAAAATTA--TA--TAGATACATAG----------------------------------------------------ATAGCTAAATAGCTAGATAGGTAGATGCTTAGATACATAGATGTAGGCTTGGGATATA-----ATGGCAGCAATTGATCTTTGGTCAGAGCAAATTGATTGGAAAGGAGCATGAAGAAGCTTTTTGGCGTGATGAAATATTGTATGCCTTGATCGGATTGGTAATTATATTGGAG--T--ATA-AATTTATCTAATTCAAACTGTACAATTAAACTATGTACATCTTAGTATG------------------------------------------------------------------TAAGTTATGCT--T-CAGT---AAACG--AA---AATTTTGAAAAAGTTAA-TTTATTTCATGTAAAAAGTTGAC---AAAG------------AAAGTGAGG--AAAAATAA-----------------
>ATXN3L0_Pongo_pygmaeus_isol
AAGCAAAA----A-----------GAAAGAA---------AGAACCTAAGTCCTATT----TAATGTCA--TTGAGTC-CT------------------------AGAA-----TCAAT-----TAAGCCTGAC-G------CTGCACT-AGGATTTCTAGCAACCAG-AA--------------------------------------TTGAGGTCTAGCA-AAAAGACCTCTG-------------------------------TGGT--------AGAGTA---------------------------GAGACT--TTAGTGAAAG-CTGAACAACTGAAATTTCTTCAGAA---GTTAAGATTTC--------TT-CT----TGTG-T--------------------------------------------------------TAGAA-A----ATTC---------------------CGTAGAGAGTTATAAGCAATGCATTGAAAGTTAA-A-AT--TTGAACTAATCCTATTCAAATC--TAG----------------------------AGTATCAGACAC--TGTCTTG-ATCAGAG--G-C-T----CAG-G-----CTTG--ATCTTATAAATGAA-AGGCCAT---TTATA-----GGCAATT-----------AT------------------AA-----AG-------------------------AACA--CTGGTTTACAG--------TTAG-----AAATTAATAA-AATA----------TA------------------------------------TTCTTTCTATCTGAAGCT--CCTATATAATGAAAGACTGAA----AAAA--TACATTGGATATGTCAAAAT-CCAAGAGAAGTAGTTGATGATGA-----------TA-ATGACATGATTTAGTT--TCCTGGAT-TT-TCTC---TTT-ACA-AGTCTAGAATTA-GCATGAAAC--AAATACCTT--GCA-CTTG--------------------GGAG-----------------CTAG---------TCAATATT-TGTTGTTC-A------GGGCAATCTTACAGATTG--TGAAA------TTGAT---GAAC------------TCCTCCAG-A---T-AATCAGGGTCCAACAGAAGCACTG-ACCTAAACTTATCAGAGAAG------AATT-AGCACAGCTAAA-----------------AGATC--AGATATTGAGTGAATTTTGGTAAGAA---------TTGATGAATC-----------------------------A-AGAGCACTCAATGAAGAA-GGAAAG-ATTTGCGGAGAGCTATGACACT-AAATCACCAAGAAATTGACATGGAAGATGAA----GAAGCAGGTCTCCATGAGGGTATTTAGCTCAGTAT--GCAAGGTAGTTTCAGAATATATTTC-----------------------AAGACAGTTTCAGAATA---------------TG---------TTTCAAGATACTCCACAGACAT-----------CAGGTATA-AATATTATTTCAGAAGAGCTACAGAAGAGA----------AGAGAAGCCTACTTAGAAAAGTAAA-GTGATTACTTTAAAAA-TTAAAATTA--TA--TAGATACATAG----------------------------------------------------ATAGCTAAATAGCTAGATAGCTAGATGCTTAGATACATAGATATAGCCTTGGGATATA-----ATGGCAGCAATTGATCTCTGGTCAGAGGAAATTGATTGGAAAGGAGCATGAAGCAGCTTTTTGGCGTGATGAAATATTGTATGCCTTGATCGGATTGGTAATTATATTGGAG--T--ATA-AATTTATCAAATTCAAACTGTAGAATTAAACTATGTACATCTTAGTATG------------------------------------------------------------------TAAATTATGCT--T-CAGT---AAACA--AA---AATTTTGAAAAAGTTAA-TTTATTTCATGTAAAAAGTTGAC---AAAG------------AAAGTGAGG--AAAAATAA-----------------
>ATXN3L0_Pongo_abelii
AAGCAAAA----A-----------GAAAGAA---------AGAACCTAAGTCCTATT----TAATGTCA--TTGAGTC-CT------------------------AGAA-----TCAAT-----TAAGCCTGAC-G------CTGCACT-AGGATTTCTAGCAACCAG-AA--------------------------------------TTGAGGTCTAGCA-AAAAGACCTCTG-------------------------------TGGT--------AGAGTA---------------------------GAGACT--TTAGTGAAAG-CTGAACAACTGAAATTTCTTCAGAA---GTTAAGATTTC--------TT-CT----TGTG-T--------------------------------------------------------TAGAA-A----ATTC---------------------CGTAGAGAGTTATAAGCAATGCATTGAAAGTTAA-A-AT--TTGAACTAATCCTATTCAAATC--TAG----------------------------AGTATCAGACAC--TGTCTTG-ATCAGAG--G-C-T----CAG-G-----CTTG--ATCTTATAAATGAA-AGGCCAT---TTATA-----GGCAATT-----------AT------------------AA-----AG-------------------------AACA--CTGGTTTACAG--------TTAG-----AAATTAATAA-AATA----------TA------------------------------------TTCTTTCTATCTGAAGCT--CCTATATAATGAAAGACTGAA----AAAA--TACATTGGATATGTCAAAAT-CCAAGAGAAGTAGTTGATGATGA-----------TA-ATGACATGATTTAGTT--TCCTGGAT-TT-TCTC---TTT-ACA-AGTCTAGAATTA-GCATGAAAC--AAATACCTT--GCA-CTTG--------------------GGAG-----------------CTAG---------TCAATATT-TGTTGTTC-A------GGGCAATCTTACAGATTG--TGAAA------TTGAT---GAAC------------TCCTCCAG-A---T-AATCAGGGTCCAACAGAAGCACTG-ACCTAAACTTATCAGAGAAG------AATT-AGCACAGCTAAA-----------------AGATC--AGATATTGAGTGAATTTTGGTAAGAA---------TTGATGAATC-----------------------------A-AGAGCACTCAATGAAGAA-GGAAAG-ATTTGCGGAGAGCTATGACACT-AAATCACCAAGAAATTGACATGGAAGATGAA----GAAGCAGGTCTCCATGAGGGTATTTAGCTCAGTAT--GCAAGGTAGTTTCAGAATATATTTC-----------------------AAGACAGTTTCAGAATA---------------TG---------TTTCAAGATACTCCACAGACAT-----------CAGGTATA-AATATTATTTCAGAAGAGCTACAGAAGAGA----------AGAGAAGCCTACTTAGAAAAGTAAA-GTGATTACTTTAAAAA-TTAAAATTA--TA--TAGATACATAG----------------------------------------------------ATAGCTAAATAGCTAGATAGCTAGATGCTTAGATACATAGATATAGCCTTGGGATATA-----ATGGCAGCAATTGATCTCTGGTCAGAGGAAATTGATTGGAAAGGAGCATGAAGCAGCTTTTTGGCGTGATGAAATATTGTATGCCTTGATCGGATTGGTAATTATATTGGAG--T--ATA-AATTTATCAAATTCAAACTGTAGAATTAAACTATGTACATCTTAGTATG------------------------------------------------------------------TAAATTATGCT--T-CAGT---AAACA--AA---AATTTTGAAAAAGTTAA-TTTATTTCATGTAAAAAGTTGAC---AAAG------------AAAGTGAGG--AAAAATAA-----------------
>ATXN3L0_Nomascus_leucogenys
AAGCAAAA----A-----------G----AA---------AGAACCTAAGTCCTATA----TAATGTCA--TTGAGTC-CT------------------------AGAA-----TCAAT-----TAAGCCTGAC-G------TTGCACT-AGGATTTCTAGCAACCAG-AA--------------------------------------TTGAGGCCTAGTAAAAAAGACCTCTG-------------------------------TGGT--------AGAGTA---------------------------CAGACT--TTAGTGAAAG-CTGAACAACTGAAATTTCTTCAGAA---GTGAAGATCTC--------TT-CT----TGTG-T--------------------------------------------------------TGGAA-A----ATTC---------------------CGTAGAGAGTTATGAGCAATGCCTTGAAAGTTGA-GAAT--TGGAACTAATCCTATTCGAATC--TAG----------------------------AGCATCAGACGC--TGTTTTG-ATCAGAG--C-C-T----CAG-G-----CTTG--ATCTTATAAATGAA-ACGTCAT---TTATA-----GGCAATT-----------AT------------------AA-----GG-------------------------AACA--CTGGTTTACAG--------TTAG-----AAATTAATAA-AATA----------TA------------------------------------TTCTTTCTATCTGAAGCT--CCAATATAATGAAAGACTGAA----AAAA--TATATTGGATATGTCAAAAT-CCAAGAGAAGTAGTTGATGATGA-----------TA-ATGACATGATTTAGTT--TCCCGGAT-TT-TCTC---TTT-ACA-AGTCCAGAATTA-GCAAGAAAC--AAATAC-TT--GCA-CTTA--------------------GGAG-----------------CTAT---------TCTATATT-TGTTGTTC-G------GGGCAATCTTACCGATTG--TGAAG------TTGAT---GAAC------------TCCTCCAG-A---T-AATCAGGGTCCAACAGAAGCACTG-ACCTAAACTTATCAGAGAAG------AATT-AGCACAGCTAAA-----------------AAATC--TGATATTGAGTGAATCTTAGTAAGAA---------CTGATGAATC-----------------------------A-AGAGCACTCAATGAAGAC-GGGAAG-ATTTGCAGAGAGCTGTGACACT-AAGTCACAAAGAAATTGACATGGAAGATGAA----GAAGCACGTCTCCATGAGGGTATTTAGCCCAGTAT--GCAAGGTAGTTTCAGAATATATTTC-----------------------AAGGTAGTTTCAGAATA---------------TG---------TTTCAAGATACTCCACAGACAT-----------CCAGTATA-AATATTGCTACAGCAGA-----------GG----------AGAGAAGCCTACTTAGAAAAGTA------ATTACTTTAAAAAATTAAAATTA--TA--TAGATACACAG--------------------------------------------------------CTAGACAGCTCGATACTTAGAT--------ACATAGATGTTAGCTTGGCATATA-----ATGGCAGCAGCTGATCTCTGGTCAGAGGAAATTGATTGGAAAGGAGCATGAAGAAG-TTTTTGGCATGATGAAATATTGTATGCCTTGATCGGATTGGTAATTATATTGGAG--T--ATA-AATTTATCAAATTCAAAATGTACAATTAAACTATGTACATCTTAGTACATATTATTTATTATGCTTCAGTAAACAAA-------------------CTATGTAAACTTCAGTAAACAAATTATGCT--T-CAGT---AAACA--AA---CATTTTGAAAAAGTTAA-TTTATTTCATGTAAAAAGTTGAC---AA----------------AGTGAGG--AAAAATAA-----------------
>ATXN3L0_Hylobates_moloch
AAGCAAAA----A-----------G----AA---------AGAACCTAAGTCCTATA----TAATGTCA--TTGAGTC-CT------------------------AGAA-----TCAAT-----TAAGCCTGAC-G------TTGCACT-AGGATTTCTAGCAACCAG-GA--------------------------------------TTGAGGCCTAGTA-AAAAGACGTCTG-------------------------------TGGT--------AGAGTA---------------------------CAGACT--TTAGTGAAAG-CTGAACAACTGAAATTTCTTCAGAA---GTTAAGATCTC--------TT-CT----TGTG-T--------------------------------------------------------TAGAA-A----ATTC---------------------CGTAGAGAGTTATGAGCAATGCCTTGAAAGTTTA-GAAT--CTGAACTAATCCTATTCGAATC--TAG----------------------------AGCATCAGACGC--TGTTTTG-ATCAGAG--C-C-T----CAG-G-----CTTG--ATCTTATAAACGAA-ACGTCAT---TTATA-----GGCAATT-----------AT------------------AA-----GG-------------------------AGCA--CTGGTTTACAG--------TTAG-----AAATTAATAA-AATA----------TA------------------------------------TTCTTTCTATCTGAAGCT--CCAATATAATGAAAGACTGAA----AAAA--TATATTGGATATGTCAAAAT-CCAAGAGAAGTAGTTGATGATGA-----------TA-ATGACATGATTTAGTT--TCCCGGAT-TT-TCTC---TTT-ACA-AGTCCAGAATTA-GCATGAAAC--AAATAC-TT--GCA-CTTA--------------------GGAG-----------------CTAT---------TCTATATT-TGTTGTTC-A------GGGCAATCTTACCGATTG--TGAAG------TTGAT---GAAC------------TCCTCCAG-A---T-AATCAGGGTCTAACAGAAGCACTG-ACCTAAACTTATCAGAGAAG------AATT-AGCACAGCTAAA-----------------AAATC--AGATATTGAGTGAATCTTAGAAAGAA---------CTGATGAATC-----------------------------C-AGAGCACTCAATGAAGAA--GAAAG-ATTTGCAGAGAGCTGTGACACT-AAGTCACCAAGAAATTGACATGGAAGATGAA----GAAGCATGTCTCCATGAGGGTATTTAGCTCAGTAT--GCAAGGTACTTTCAGAATATATTTC-----------------------AAGATAGTTTCAGAATA---------------TG---------TTTCAAGACACTCCACAGACAT-----------CCAGTATA-AATATTGCTACAGAAGA-----------GA----------AGAGAAGCCTACTTAGAAAAGTAAA-GCAATTACTTTAAAAAATTAAAATTA--TA--TAGATACATAGCTAA------------------------------------------------ATAGCTAGATAGCTAGATACTTAGAT--------ACATAGATATTAGCTTGGGATATA-----ATGGCAGCAGCTGATCTCTGGTCAGAGGAAATTGATTGGAAAGGAGCATGAAGAAGCTTTTTGGCGTGATGAAATATTGTATACCTTGATCGGATTGGTAATTATATTGGAG--T--ATA-AATTTATCAAACTCAAACTGTACAATTAAACTATGTACATCTTAGTACATATTATTTATTATGCTTCAGTAAACAAATTATGCTTCAGTAAACAAACTATGTAAACTTCAGTAAACAAATTATGCT--T-CAGT---AAACA--CA---CATTTTGAAAAAGTTAA-TTTATTTCATGTAAAAAGTTGAC---AAAG------------AAAGTGAGG--AAAAATAA-----------------
>ATXN3L0_Chlorocebus_sabaeus
AAGCACAA----A-----------GAAAGAA-----AGAAAGGACCTAAGTCTTGTA----TAATGTCA--TTAAGTC-CT------------------------AGAA-----TCAAT-----TAAGCCTGAC-G------CTGTACT-AGGGTTTCTAGCAACCAG-AA--------------------------------------TTGAGGCCCAGTA-AAAAGACCTCTA-------------------------------TGGT--------AGAGTA---------------------------CAGACT--TTAGTGAAAG-CTGAACAACTAAAATTTCTTTAGAA---GTTAAGATTTC--------TT-CT----TGTG-C--------------------------------------------------------TAGAA-A----ATTC---------------------CTTAAAGAGTTATAAACAATGCCTTGAAAGTTTA-GAAT--TTGAACTAATCCTATTCAAATC--TAA----------------------------AGTATCAGACAC--TGTCTTG-ATCAGAG--G-C-T----CAG-G-----CTTG--ATCTTCTAAATGAA-AGGCCAT---TTATA-----GGCAATT-----------AT------------------AA-----AG-------------------------AACA--TTGGTTTATAG--------TTAG-----AGATTAATAA-AATA----------TA------------------------------------TTCTTTCTATCTGAAGCT--TCTATGTGATGAAAGACTGAA----AAAATATATATTGGATATGTCAAAAT-CCAAGAGAAATATTTGATGATGG-----------TA-ATGACAAGATTTA---------------G-T-TC---CTGATTT-AGTATAGAATTA-CCATAAAAC--AAATACCTT--GCA-CTTTGCTTGGTTTGCTTACAATAGGGAG-----------------CTAT---------TCTATATT-TATTGTTC-A------GGGCGATCTTCCAGATTG--TGAAG------TTGAT---GAAC------------TCCTCCAG-A---T-AATCCGGGTCCAACAGAAGCACTG-ATCTAAACTTATCAGAGAAG------AATT-AGCACAGCTAAA---------------A-AAATC--AGAGATTGAGTGAATCTTAGTAAGAG---------TCGATGAATC-----------------------------A-AGAGCACTCAATGAAGAA-AGAAAG-ATTTGCAGAGAGCAGTGATACT-AAGTCACCAAGAAATTGACATGGAAGATGAA----GAAGCAGGTTTCCATGAAGGTATTTAGTTC---AT--GCAAGGTAGTTTCAGAATATATTTC-----------------------CATATACTTTCACAATG---------------TG---------TTTAAAGATACTCCACAGACAT-----------CAGGTTTA-AATATTATTTCAGAAGAGCTACAGAAGAGA----------AGATAAGCCTACTTAGAAAAGTAAA-GTAATTACTTTAAAAAATTAAAATTA--TAGATTGATAGATAGCTAA------------------------------------------------ATAGCTAGATAGCTAGATACATAGAT--------ACATAGATGTTGGCTTGGGAAATA-----ATGACAACAATTGATCCCTGGCCAGAGGAAATTGATTGGAAAGGAGCATGAAGAAGCTTTTTGTTGTGATGAAATATTGTGTGCCTTGATCGGATTGGTAATTTTATTGGAG--T--ATA-AATTTGTCAAACTCAAACTGTACAATTAAACTATGTACATCTTAGTATG------------------------------------------------------------------TAAATTCTGCT--T-CAGT---AAATA--AA---AATTTCGAAGAAGTTAA-TTTATTTCATGTAAAAAGTTGAC---AAAG------------AAAGTGAGG--GAAAATAA-----------------
>ATXN3L0_Cercocebus_atys
AAGCAAAA----A-----------GAAAGAA-----AGAAAGGACCTAAGTCCTGTA----TAATGTCA--TTGAGTC-CT------------------------AGAA-----TCAAT-----TAAGCCTGAC-G------CTGCACT-AGGATTTCTAGCAACCAG-AA--------------------------------------TTGAGGCCCAGTA-AAAAGACCTCTA-------------------------------TGGT--------AGAGTA---------------------------CAGACT--TTAGTGAAAG-CTGAACAACTGAAATTTCTTTAGAA---GTTAAGATTTC--------TT-CT----TGTG-C--------------------------------------------------------TAGAA-A----ATTC---------------------CTTAAAGAGTTATAAGCAATGCCTTGAAAGTTTA-GAAT--TTGAACTAATCCTATTCAAATC--TAA----------------------------AGTATCAAACAC--TGTCTTG-ATCAGAG--G-C-T----CAG-G-----CTTG--ATCTTATAAATGAA-AGGCCAT---TTATA-----GACAATT-----------AT------------------AA-----AG-------------------------AACA--TTGGTTTATAG--------TTAG-----AGATTAATAA-AATA----------TA------------------------------------TTCTTTCTATCTGAAGCT--CCTATATAATGAAAGACTGAA----AAAATATATATTGGATAAGTCAAAAT-CCAAGAGAAATATTTGATGATGA-----------TA-ATGACATGATTTA---------------G-T-TC---ATGATTT-AGTACAGAATTA-CCATGAAAC--AAATACCTT--GCA-CTTTGCTTGGTTTGCTTACAATAGGGAG-----------------CTAT---------TCTATATT-TGTTGTTC-A------GGGCGATCTTCCAGATTG--TGAAG------TTGAT---GAAC------------TCCTCCAG-A---T-AATCAGGGTCCAACAGAAGCGCTG-ATCTAAACTTATCAGAGAAG------AATT-AGCACAGCTAAA---------------A-AAATC--AGAGATTGAGTGAATCTTAGTAAGAA---------TCGATGAATC-----------------------------A-AGAGCACTCAATGAAGAA-AGAAAG-ATTTGCAGAGAGCAATGACACT-AAGTCACCAAGAAATTGACATGGAAGATGAA----GAAGCAGGTCTCCATGAAGGTATTTAGTTCAGTAT--GCAAGGTAGTTTCAGAATATATTTC-----------------------CATATAGTTTCACAATG---------------TG---------TTTAGAGATACTTCACAGACAT-----------CAGGTTTA-AATATTATTTCAGAAGAGCTACAGAAGAGA----------AGATAAGCCTACTTAGAAAAGTAAA-GTAATTACTTTAAAAAATTAAAATTA--TAGATTGATAGATAGCTAA------------------------------------------------ATAGCTAGATAGCTAGATACATAGAT--------ACATAGATGTTGGCTTGGGAAATA-----ATGGCAGCAATTGATCTCTGGCCAGAGGAAATTGATTGGAAAGGAGCATGAAGAAGCTTTTTGTTGTGATAAAATATTGTGTGCCTTGATCAGATTGGTAATTTTATTGGAG--T--ATA-AATTTGTCAAACTCAAACTGTATAATTAAACTATGTACATCTTAGTATG------------------------------------------------------------------TAAATTCTGCT--T-CAGT---AAACA--AA---AATTTTGAAAAAGTTAA-TTTATCTCATGTAAAAAGTTGAC---AAAG------------AAGGTGAGG--GAAAATAA-----------------
>ATXN3L0_Macaca_mulatta
AAGCAAAA----A-----------GAAAGAA-----AGAAAGGACCTAAGTCCTGTA----TAATGTCA--TTGAGTC-CT------------------------AGAA-----TCAAT-----TAAGCCTGAC-G------CTGCACT-AGGATTTCTAGCAACCAG-AA--------------------------------------TTGAGGCCCAGTA-AAAAGA-CTCTA-------------------------------TGGT--------AGAGTA---------------------------CAGACT--TTAGTGAAAG-CTGAACAACTGAAATTTCTTTAGAA---GTTAAGATTTC--------TT-CT----TGTG-C--------------------------------------------------------TAGAA-A----ATTC---------------------CTTAAAGAGTTATAAGCAATGCCTTGAAAGTTTA-GAAT--TTGAACTAATCCTATTCAAATC--TAA----------------------------AGTATCAAACAC--TGTCTTG-ATCAGAG--G-C-T----CAG-G-----CTTG--ATCTTATAAATGAA-AGGCCAT---TTATA-----GGCAATT-----------AT------------------AA-----AG-------------------------AACA--TTGGTTTATAG--------TTAG-----AGATTAATAA-AATA----------TA------------------------------------TTCTTTCTATCTGAAGCT--CCTATATAATGAAAGACTGAA----AAAATATATATTGGATATGTCAAAAT-CCAAGAGAAATATTTGATGATGA-----------TA-ATGACATGATTTA---------------G-T-TC---CTGATTT-AGTACAGAATTA-CCATGAAAC--AAATACCTT--GCA-CTTTGCTTGGTTTGCTTACAATAGGGAG-----------------CTAT---------TCTATATT-TGTTGTTC-A------GGGCAATCTTCCAGATCG--TGAAG------TTGAT---GAAC------------TCCTCCAG-A---T-AATCAGGGTCCAACAGAAGCGCTG-ATCTAAACTTATCAGAGAAG------AATT-AGCACAGCTAAA---------------AAAAATC--AGAGATTGAGTGAATCTTAGTAAGAA---------TCGATGAATC-----------------------------A-AGAGGACTCAATGAAGAA-AGAAAG-ATTTGCAGAGAGCAATGACACT-AAGTCACCAAGAAATTGACATGGAAGATGAA----GAAGCAGGTCTCCATGAAGGTATTTAGTTCAGTAT--GCAAGGTAGTTTCAGAATATATTTC-----------------------CATATAGTTTCACAATG---------------TG---------TTTAAAGATACTTCACAGACAT-----------CAGGTTTG-AATATTATTTCAGAAGAGCTACAGAAGAGA----------AGATAAGCCTACTTAGAAAAGTAAA-GTAATTACTTTAAAAAATTAAAATTA--TAGATTGATAGATAGCTAA------------------------------------------------ATAGCTAGAAAGCTAGATACATAGAT--------ACATAGATGTTGGCTTGGGAAATA-----ATGGCAGCAATTGATCTCTGGCCAGAGGAAATTGATTGGAAAGGAGCATGAAGAAGCTTTTTGTTGTGATGAAATATTGTGTGCCTTGATCGGATTGGTAATTTTATTGGAG--C--ATA-AATTTGTCAAACTCAAACTGTACAATTAAACTATGTACATCTTAGTATG------------------------------------------------------------------TAAATTCTGCT--T-CAGT---AAACA--AA---AATTTTGAAAAAGTTAA-TTTATTTCATGTAAAAAGTTGAC---AAAG------------AAAGTGAGG--GAAAATAA-----------------
>ATXN3L0_Macaca_fascicularis
AAGCAAAA----A-----------GAAAGAA-----AGAAAGGACCTAAGTCCTGTA----TAATGTCT--TTGAGTC-CT------------------------AGAA-----TCAAT-----TAAGCCTGAC-G------CTGCACT-AGGATTTCTAGCAACCAG-AA--------------------------------------TTGAGGCCCAGTA-AAAAGACCTCTA-------------------------------TGGT--------AGAGTA---------------------------CAGACT--TTAGTGAAAG-CTGAACAACTGAAATTTCTTTAGAA---GTTAAGATTTC--------TT-CT----TGTG-C--------------------------------------------------------TAGAA-A----ATTC---------------------CTTAAAGAGTTATAAGCAATGCCTTGAAAGTTTA-GAAT--TTGAACTAATCCTATTCAAATC--TAA----------------------------AGTATCAAACAC--TGTCTTG-ATCAGAG--G-C-T----CAG-G-----CTTG--ATCTTATAAATGAA-AGGCCAT---TTATA-----GGCAATT-----------AT------------------AA-----AG-------------------------AACA--TTGGTTTATAG--------TTAG-----AGATTAATAA-AATA----------TA------------------------------------TTCTTTCTATCTGAAGCT--CCTATATAATGAAAGACTGAA----AAAATATATATTGGATATGTCAAAAT-CCAAGAGAAATATTTGATGATGA-----------TA-ATGACATGATTTA---------------G-T-TC---CTGATTT-AGTACAGAATTA-CCATGAAAC--AAATACCTT--GCA-CTTTGCTTGGTTTGCTTACAATAGGGAG-----------------CTAT---------TCTATATT-TGTTGTTC-A------GGGCGATCTTCCAGATCG--TGAAG------TTGAT---GAAC------------TCCTCCAG-A---T-AATCAGGGTCCAACAGAAGCGCTG-ATCTAAACTTATCAGAGAAG------AATT-AGCACAGCTAAA---------------A-AAATC--AGAGATTGAGTGAATCTTAGTAAGAA---------TCGATGAATC-----------------------------A-AGAGGACTCAATGAAGAA-AGAAAG-ATTTGCAGAGAGCAATGACACT-AAGTCACCAAGAAATTGACATGGAAGATGAA----GAAGCAGGTCTCCATGAAGGTATTTAGTTCAGTAT--GCAAGGTAGTTTCAGAATATATTTC-----------------------CATATAGTTTCACAATG---------------TG---------TTTAAAGATACTTCACAGACAT-----------CAGGTTTG-AATATTATTTCAGAAGAGCTACAGAAGAGA----------AGATAAGCCTACTTAGAAAAGTAA------TTACTTTAAAAAATTAAAATTA--TAGATTGATAGATAGCTAA------------------------------------------------ATAGCTAGAAAGCTAGATACATAGAT--------ACATAGATGTTGGCTTGGGAAATA-----ATGGCAGCAATTGATCTCTGGCCAGAGGAAATTGATTGGAAAGGAGCATGAAGAAGCTTTTTGTTGTGATGAAATATTGTGTGCCTTGATCGGATTGGTAATTTTATTGGAG--C--ATA-AATTTGTCAAACTCAAACTGTACAATTAAACTATGTACATCTTAGTATG------------------------------------------------------------------TAAATTCTGCT--T-CAGT---AAACA--AA---AATTTTGAAAAAGTTAA-TTTATTTCATGTAAAAAGTTGAC---AAAG------------AAAGTGAGG--GAAAATAA-----------------
>ATXN3L0_Macaca_nemestrina
AAGCAAAA----A-----------GAAAGAA-----AGAAAGGACCTAAGTCCTGTA----TAATGTCA--TTGAGTC-CT------------------------AGAA-----TCAAT-----TAAGCCTGAC-G------CTGCACT-AGGATTTCTAGCAACCAG-AA--------------------------------------TTGAGGCCCAGTA-AAAAGACCTCTA-------------------------------TGGT--------AGAGTA---------------------------CAGACT--TTAGTGAAAG-CTGAACAACTGAAATTTCTTTAGAA---GTTAAGATTTC--------TT-CT----TGTG-C--------------------------------------------------------TAGAA-A----ATTC---------------------CTTAAAGAGTTATAAGCAATGCCTTGAAAGTTTA-GAAT--TTGAACTAATCCTATTCAAATC--TAA----------------------------AGTATCAAACAC--TGTCTTG-ATCAGAG--G-C-T----CAG-G-----CTTG--ATCTTATAAATGAA-AGGCCAT---TTATA-----GGCAATT-----------AT------------------AA-----AG-------------------------AACA--TTGGTTTATAG--------TTAG-----AGATTAATAA-AATA----------TA------------------------------------TTCTTTCTATCTGAAGCT--CCTATATAATGAAAGACTGAA----AAAATATATATTGGATATGTCAAAAT-CCAAGAGAAATATTTGATGATGA-----------TA-ATGACATGATTTA---------------G-T-TC---CTGATTT-AGTACAGAATTA-CCATGAAAC--AAATACCTT--GCA-CTTTGCTTGGTTTGCTTACAATAGGGAG-----------------CTAT---------TCTATATT-TGTTGTTC-A------GGGCGATCTTCCAGATTG--TAAAG------TTGAT---GAAC------------TCCTCCAG-A---T-AATCAGGGTCCAACAGAAGCGCTG-ATCTAAACTTATCAGAGAAG------AATT-AGCACAGCTAAA---------------A-AAATC--AGAGATTGAGTGAATCTTAGTAAGAA---------TCGATGAATC-----------------------------A-AGAGGACTCAATGAAGAA-AGAAAG-ATTTGCAGAGAGCAATGACACT-AAGTCACCAAGAAATTGACATGGAAGATGAA----GAAGCAGGTCTCCATGAAGGTATTTAGTTCAGTAT--GCAAGGTAGTTTCAGAATATATTTC-----------------------CATATAGTTTCACAATG---------------TG---------TTTAAAGATACTTCACAGACAT-----------CAGGTTTA-AATATTATTTCAGAAGAGCTACAGAAGAGA----------AGATAAGCCTACTTAGAAAAGTAAA-GTAATTACTTTAAAAAATTAAAATTA--TAGATTGATAGATAGCTAA------------------------------------------------ATAGCTAGAAAGCTAGATACATAGAT--------ACATAGATGTTGGCTTGGGAAATA-----ATGGCAGCAATTGATCTCTGGCCAGAGGAAATTGATTGGAAAGGAGCATGAAGAAGCTTTTTGTTGTGATGAAATATTGTGTGCCTTGATCGGATTGGTAATTTTATTGGAG--C--ATA-AATTTGTCAAACTCAAACTGTACAATTAAACTATGTACATCTTAGTATG------------------------------------------------------------------TAAATTCTGCT--T-CAGT---AAACA--AA---AATTTTGAAAAAGTTAA-TTTATTTCATGTAAAAAGTTGAC---AAAG------------AAAGTGAGG--GAAAATAA-----------------
>ATXN3L0_Macaca_thibetana_thibetana
AAGCAAAA----A-----------GAAAGAA-----AGAAAGGACCTAAGTCCTGTA----TAATGTCA--TTGAGTC-CT------------------------AGAA-----TCAAT-----TAAGCCTGAC-G------CTGCACT-AGGATTTCTAGCAACCAG-AA--------------------------------------TTGAGGCCCAGTA-AAAAGACCTCTA-------------------------------TGGT--------AGAGTA---------------------------CAGACT--TTAGTGAAAG-CTGAACAACTGAAATTTCTTTAGAA---GTTAAGATTTC--------TT-CT----TGTG-C--------------------------------------------------------TAGAA------ATTC---------------------CTTAAAGAGTTATAAGCAATGCCTTGAAAGTTTA-GAAT--TTGAACTAATCCTATTCAAATC--TAA----------------------------AGTATCAAACAC--TGTCTTG-ATCAGAG--G-C-T----CAG-G-----CTTG--ATCTTATAAATGAA-AGGCCAT---TTATA-----GGCAATT-----------AT------------------AA-----AG-------------------------AACA--TTGGTTTATAG--------TTAG-----AGATTAATAA-AATA----------TA------------------------------------TTCTTTCTATCTGAAGCT--CCTATATAATGAAAGACTGAA----AAAATATATATTGGATATGTCAAAAT-CCAAGAGAAATATTTGATGATGA-----------TA-ATGACATGATTTA---------------G-T-TC---CTGATTT-AGTACAGAATTA-CCATGAAAC--AAATACCTT--GCA-CTTTGCTTGGTTTGCTTACAATAGGGAG-----------------CTAT---------TCTATATT-TGTTGTTC-A------GGGCGATCTTCCAGATTG--TGAAG------TTGAT---GAAC------------TCCTCCAG-A---T-AATCAGGGTCCAACAGAAGCGCTG-ATCTAAACTTATCAGAGAAG------AATT-AGCACAGCTAAA---------------A-AAATC--AGAGATTGAGTGAATCTTAGTAAGAA---------TCGATGAATC-----------------------------A-AGAGGACTCAATGAAGAA-AGAAAG-ATTTGCAGAGAGCAATGACACT-AAGTCACCAAGAAATTGACATGGAAGATGAA----GAAGCAGGTCTCCATGAAGGTATTTAGTTCAGTAT--GCAAGGTAGTTTCAGAATATATTTC-----------------------CATATAGTTTCACAATG---------------TG---------TTTAAAGATACTTCACAGACAT-----------CAGGTTTA-AATATTATTTCAGAAGAGCTACAGAAGAGA----------AGATAAGCCTACTTAGAAAAGTAAA-GTAATTACTTTAAAAAATTAAAATTA--TAGATTGATAGATAGCTAA------------------------------------------------ATAGCTAGAAAGCTAGATACATAGAT--------ACATAGATGTTGGCTTGGGAAATA-----ATGGCAGCAATTGATCTCTGGCCAGAGGAAATTGATTGGAAAGGAGCATGAAGAAGCTTTTTGTTGTGATGAAATATTGTGTGCCTTGATCGGATTGGTAATTTTATTGGAG--C--ATA-AATTTGTCAAACTCAAACTGTACAATTAAACTATGTACATCTTAGTATG------------------------------------------------------------------TAAATTCTGCT--T-CAGC---AAACA--AA---AATTTTGAAAAAGTTAA-TTTATTTCATGTAAAAAGTTGAC---AAAG------------AAAGTGAGG--GAAAATAA-----------------
>ATXN3L0_Papio_anubis
AAGCAAAA----A-----------GAAAGAA-----AGAAAGGACCTAAGTCCTGTA----TAATGTCA--TTGAGTC-CT------------------------AAAA-----TCAAT-----TAAGCCTGAC-G------CTGCACT-AGGATTTCTAGCAACCAG-AA--------------------------------------TTGAGGCCCAGTA-AAAAGACCTCTA-------------------------------TGGT--------AGAGTA---------------------------CAGACT--TTAATGAAAG-CTGAACAACTGAAATTTCTTTAGAA---GTTAAGATTTC--------TT-CT----TGTG-C--------------------------------------------------------TAGAA-A----ATTC---------------------CTTAAAGAGTTATAAGCAATGCCTTGAAAGTTTA-GAAT--TTGAACTAATCCTACTCAAATC--TAA----------------------------AGTATCAAACAC--TGTCTTG-ATCAGAG--G-C-T----CAG-G-----CTTG--ATCTTATAAATGAA-AGGCCAT---TTATA-----GGCAATT-----------AT------------------AA-----AG-------------------------AACA--TTGGTTTATAG--------TTAG-----AGATTAATAA-AATA----------TA------------------------------------TTATTTCTATCTGAAGCT--CCTATATAATGAAAGACTGAA----AAAATATATATTGGATATGTCAAAAT-CCAAGAGAAATATTTGATGATGA-----------TA-ATGACATGATTTA---------------G-T-TC---CTGATTT-AGTACAGAATTA-CCATGAAAC--AAATACCTT--GCA-CTTTGCTTGGTTTGCTTACAATAGGGAG-----------------CTAT---------TCTGTATT-TATTGTTC-A------GGGCGATCTTCCAGATTG--TGAAG------TTGAT---GAAC------------TCCTCCAG-A---T-AATCAGGGTCCAACAGAAGCGCTG-ATCTAAACTTATCAGAGAAG------AATT-ATCACAGCTAAA---------------A-AAATC--AGAGATTGAGTGAATCGTAGTAAGAA---------TCGATGAATC-----------------------------A-AGAGCACTCAATGAAGAA-AGAAAG-ATTTGCAGAGAGCAATGACACT-AAGTCACCAAGAAATTGACATGGAAGATGAA----GAAGCAGGTCTCCATGAAGGTATTTAGTTCAGTAT--GCAAGGTAGTTTCAGAATATATTTC-----------------------CATATAGTTTCACAATG---------------TG---------TTTAAAGATATTTCACAGACAT-----------CAGGTTTA-AATATTATTTCAGAAGAGCTACAGAAGAGA----------AGATAAGCCTACTTAGAAAAGTAAA-GTAATTACTTTAAAAAATTAAAATTA--TAGATTGATAGATAGCTAA------------------------------------------------ATAGCTAGAAAGCTAGATACATAGAT--------ACATAGATGTTGGCTTGGGAAATA-----ATGGCAGCAATTGATCTCTGGCCAGAGGAAATTGATTGGAAAGGAGCATGAAGAAGCTTTTTGTTGTGATGAAATATTGTGTGCCTTGATCGGATTGGTAATTTTATTGGAG--C--ATA-CATTTGTCAAACTCAAACTGTACAATTAAACTATGTACATCTTGGTATG------------------------------------------------------------------TAAATTCTGCT--T-CAGT---AAACA--AA---AATTTTGAAAAAGTTAA-TTTATTTCATGTAAAAAGTTGAC---AAAG------------AAAGTGAGG--GAAAATAA-----------------
>ATXN3L0_Mandrillus_leucophaeus
AAGCAAAA----A-----------GAAAGAA-----AGAAAGGACCTAAGTCCTGTA----TAATGTCA--TTGAGTC-CT------------------------AGAA-----TCAAT-----TAAGCCTGAC-G------CTGCACT-AGGATTTCTAGCAACCAG-AA--------------------------------------TTGAGGCCCAGTA-AAAAGACCTCTA-------------------------------TGGT--------AGAGTA---------------------------CAGACT--TTAGTGAAAG-CTGAACAACTGAAATTTCTTTAGAA---GTTAAGATTTC--------TT-CT----TGTG-C--------------------------------------------------------TAGAA-A----ATTC---------------------CTTAAAGAGTTATAAGCAATGCCTTGAAAGTTTA-GAAT--TTGAACTAATCCTATTCAAATC--TAA----------------------------AGTATCAAACAC--TGTCTTG-ATCAGAG--G-C-T----CAG-G-----CTTG--ATCTTATAAATGAA-AGGCCAT---TTATA-----GGCAATT-----------AT------------------AA-----AG-------------------------AACA--TTGGTTTATAG--------TTAG-----AGATTAATAA-AATA----------TA------------------------------------TTCTTTCTATCTGAAGCT--CCTATATAATGAAAGACTGAA----AAAATATATATTGGATATGTCAAAAT-CCAAGAGAAATATTTGATGATGA-----------TG-ATGACATTATTTA---------------G-T-TC---CTGATTT-AGTACAGAATTA-CCATGAAAC--AAATACCTT--GCA-CTTTGCTTGGTTTGCTTACAATAGGGAG-----------------CTAT---------TCTATATT-TGTTGTTC-A------GGGCGATCTTCCAGATTG--TGAAG------TTGAT---GAAT------------TCCTCCAG-A---T-AATCAGGGTCCAACAGAAGCGCTG-ATCTCAACTTATCAGAGAAG------AATT-AGCACAGCTAAA---------------A-AAATC--AGAGATTGAGTGAATCTTAGTAAGAA---------TCGATGAATC-----------------------------A-AGAGCACTCAATGAAGAA-AGAAAG-ATTTGCAGAGAGCAATGACACT-AAGTCACCAAGAAATTGACATGGAAGATGAA----GAAGCAGGTCTCCATGAAGGTATTTAGTTCAGTAT--GCAAGGTAGTTTCAGAATATATTTC-----------------------CATATAGTTTCACAATG---------------TG---------TTTAAAGATACTTCACAGACAT-----------CAGGTTTA-AATATTATTTCAGAAGAGCTACAGAAGAGA----------AGATAAGCCTACTTAGAAAAGTAAA-GTAATTACTTTAAAAAATTAAAATTA--TAGATTGATAGATAGCTAA------------------------------------------------ATAGCTAGATAACTAGATACATAGAT--------ACATAGATGTTGGCTTGGGAAATA-----ATGGCAGCAATTGATCTCTGGCCAGAGGAAATTGATTGGAAAGGAGCATGAAGAAGCTTTTTGTTGTGATAAAATATTGTGTGCCTTGATCAGATTGGTAATTTTATTGGAG--T--ATA-AATTTGTCAAACTCGAACTGTATAATTAAACTATGTACATCTTAGTATA------------------------------------------------------------------TAAATTCT-CT--T-CAGT---AAACA--AA---AATTTTGAAAAAGTTAA-TTTATTTCATGTAAAAAGTTGAC---AAAG------------AAAGTGAGG--GAAAATAA-----------------
>ATXN3L0_Colobus_angolensis_palliatus
AAGCAAAA----A-----------GAAAGAA-----AGAAAAGACCTAAGTCCTGCA----TAATGTCA--TTGAATC-CT------------------------AGAA-----TCAAT-----TAAGCCTGAC-G------CTGCACT-AGGATTTCTAGCAACCAG-AA--------------------------------------TTGAGGCCCAGTA-AAAAGACTTCTG-------------------------------TGGT--------AGAGTA---------------------------CAGACT--TTAGTGAAAG-CTGAACAACTGAAATTTCTTTAGAA---GTTAAGATTTC--------TT-CT----TGTG-C--------------------------------------------------------TAGAA-A----ATTC---------------------CTTAAAGAGTTATAAGCAATGCCTTGAAAGTTTA-GAAT--TTGAACTAATCCTATTCAAATC--TAA----------------------------AGTATCAGACAC--TGTCTTG-ATCAGAG--G-C-T----CAG-G-----CTTG--ATTGTATAAATGAA-AGGCCAT---TTATA-----GACAATT-----------AT------------------AA-----AG-------------------------AACA--TTGGTTTATAG--------TTAG-----AGATTAATAA-AATA----------TA------------------------------------TTCTTTCTATCTGAAGCT--CCTATGTAATGAAAGACTGAA----AAAATATATATTGGATATGTCAAAAT-CCAAGAGAAATATTTGATGATGA-----------TA-ATGACATGATTTA---------------G-T-TC---CTGATTT-AGTACAGAGTTA-CCATGAAAC--AAATACCTT--GCA-CTTTGCTTGGTTTGCTTACAATAGGGAG-----------------CTAT---------TCTATATT-TGTTGTTC-A------GGGCCATCTCCCAGATTG--TGAAG------TTGAT---GAAC------------TCCTCCAG-A---T-AATCAGGGTCCAACAGAAGCACTG-ATCTAAACTTATCAGAGAAG------AATT-AGCACAGTTAAA---------------A-AAATC--AGAGATTGAGTGAATCTTAGTAAGAA---------TCGATGAATC-----------------------------A-AGAGCACTCAATGAAGAA-AGAAAG-ATTTGCAGAGAGCAATGACACT-AAGTCACCAAGAAATTGACATGAAAGATGAA----GAAGCAGGTCTCCATGAAGGTATTTAATTCATTAT--GCAAGGTAGCTTCAGAATATATTTC-----------------------CTTATACTTTCACAATG---------------TA---------TTTAAAGATACTCCACAGACAT-----------CAGGTTTA-AATATTATTTCAGAAGAGCTACAGAAGAGA----------AGATAAGCCTACTTAGAAAAGTAAA-GTAATTACTTTAAAAAATTAAAATTA--TAGATTGATAGATAGCTAA------------------------------------------------ATAGCTAGATAGCTAGATACTTAGAT--------ACATAGATGTTGGCTTGGGAAATA-----ATGGCAGCAATTGATCTCTGGCTAGAGGAAATTGATTGGAAAGGAGCATGAAGAAGCTTTTTGTTGTGATGAAATACTGTGTGCCTTGATTGGATTGGTAAATTTATTGGAG--T--ATA-AATTTGTCAAACTCAAACTGTATAATTCAACTATGTACATCTTAGTATG------------------------------------------------------------------TAAATTCTGCT--T-CAGT---AAACA--AA---AATTTTGAAAAAGTTAA-TTTATTGCATGTAAAAAGTTGAC---AACG------------AAAGTGAGG--GAAAATAA-----------------
>ATXN3L0_Piliocolobus_tephrosceles
AAGCAAAA----A-----------GAAAGAA-----AGAAAGGACCTAAGTCCTGTA----TAATGTCA--TTAAGTC-CT------------------------AGAC-----TCAAT-----TAAGCCTGAC-G------CTGCACT-AGGATTTCTAGCAACCAG-AA--------------------------------------TTGAGGCCCAGTA-AAAAGACTTCTG-------------------------------TGGT--------AGAGTA---------------------------CAGACT--TTAGTGAAAG-CTGAACAACTGAAATTTCTTTAGAA---GTTAGGATTTC--------TT-CT----TGTG-C--------------------------------------------------------TAGAA-A----ATTC---------------------CTTAAAGAGTTATAAGCAATGCCTTGAAAAGTTTAGAAT--TTGAACTAATCCTATTCAAATC--TAA----------------------------AGTATCAGACAC--TGTCTTG-ATCAGAG--G-C-T----TAG-G-----CTTG--ATTGTATAAATGAA-AGGCCAT---TTATA-----GACAATT-----------AT------------------AA-----AG-------------------------AACA--TTGGTTTATAG--------TTAG-----AGATTAATAA-AATA----------TA------------------------------------TTCTTTCTATCTGAAGCT--CCTATGTAATGAAAGACTGAA----AAAATATATATTGGATATGTCAAAAT-CCAAGAGAAATATTTGATGATGA-----------TA-ATGACATGATTTA---------------G-T-TC---CTGATTT-AGTACGGAGTTA-CCATGAAAC--AAATACCTT--GCA-CTTTGCTTGGTTTGCTTACAATAGGGAG-----------------CTAT---------TCTATAAT-TGTTGTTC-A------GGGCCATCTCCCAGATTG--TGAAG------TTGAT---GAAC------------TCCTCCAG-A---T-AATCAGGGTCCAACAGAAGCACTG-ATCTAAACTTATCAGAGAAG------AATT-AGCACAGTTAAA---------------A-AAATC--AGAGATTGAGTGAATCTTAGTAAGAA---------TCGATGAATC-----------------------------A-AGAGCACTCAATGAAGAA-AGAAAG-ATTTGCAGAGAGCAATGACACT-AAGTCACCAAGAAATTGACATGAAAGATGAA----GAAGCAGGTCTCCATGAAGGTATTTAATTCAGTAG--GCAAGGTAGCTTCAGAATATATTTC-----------------------CATATACTTTCACAATG---------------TA---------TTTAAAGATACTCCACAGACAT-----------CAGGTTTA-AATATTATTTCAGAAGAGCTACAGAAGAGA----------AGATAAGCCTACTTAGAAAAGTAAA-GTAATTACTTTAAAAAATTAAAATTA--TAGATTGATAGATAGCTAA------------------------------------------------ATAGCTAGATAGCTAGATACTTAGAT--------ACATAGATGTTGGCTTGGGAAATA-----ATGGCAGCAATTGATCTCTGGCTAGAGGAAATTGATTGGAAAGGAGCATGAAAAAGCTTTTTGTTGTGATGAAATACTGTGTGCCTTGATCGGATTGGTAATTTTATTGGAG--T--ATA-AATTTGTCAAACTCAAACTGTATAATTAAACTATGTACATCTTAGTATG------------------------------------------------------------------TAAATTCTGCT--T-CAGT---AAACA--AA---AATTTTGAAAAAGTTAA-TTTATTTCATGTAAAAAGTTGAC---AAA----------------GTGAGG--GAAAATAA-----------------
>ATXN3L0_Rhinopithecus_bieti
AAGCAAAA----A-----------GAAAGAA-----AGAAAGGACCTAAGTCCTGTA----TAATGTCA--TTGAGTC-CT------------------------AGAA-----TCAAT-----TAAGCCTGAC-G------CTGCACT-AGGATTTCTAGCAACCAG-AA--------------------------------------TTGAGGCCCAGTA-AAAAGACTTCTG-------------------------------TGGT--------AGAGTA---------------------------CAGACT--TTAGTGAAAG-CTGAACAACTGAAATTTCTTTAGAA---GTTAAGATTTC--------TT-CT----TGTG-C--------------------------------------------------------TAGAA-A----ATTC---------------------CTTAAAGAGTTATAAGCAATGCCTTGAAAGTTTA-GAAT--TTGAACTAATCCTATTCAAATC--TAA----------------------------AGTATCAGACAC--TGTCTTG-ATCAGAG--G-C-T----CAG-G-----CTTG--ATCATGTAAATGAA-AGGCCAT---TTATA-----GACAATT-----------AT------------------AA-----AG-------------------------AACA--TTGGTTTATAG--------TTAG-----AGATTAATAA-AATA----------TA------------------------------------TTCTTTCTATCTGAAGCT--CCTATGTAATGAAAGACTGAA----AAAATATATATTGGATATGTCAAAAT-CCAAGAGAAATATTTGATGATGA-----------TA-ATGACATGATTTA---------------G-T-TC---CTGATTT-AGTACAGAATTA-CCATGAAAC--AAATACCTT--GCA-CTTTGCTTGGTTTGCTTACAATAGGGAG-----------------CTAT---------TCTATATT-TGTTGTTC-A------GGGCCATCTTCCAGATTA--TGAAG------TTGAT---GAAC------------TCCTCCAG-A---T-AATCAGGGTCCAACAGAAGCACTG-ATCTAAACTTATCAGAGAAG------AATT-AGCACAGTTAAA---------------A-AAATC--AGAGATTGAGTGAATCTTAGTAAGAA---------TCAATAAATC-----------------------------A-AGAGCACTCAATGAAGAA-AGAAAG-ATTTGCAGAGAGCAATGACACT-AAGTCACCAAGAAATTGACATGGAAGATGAA----GAAGCAGGTCTCCATGAAGGTATTTAATTCAGTAT--GCAAAGTAGCTTCAGAATATATTTC-----------------------CATATACTTTCACAATG---------------TA---------TTTAAAGATACTCCACAGACAT-----------CAGGTTTA-AATATTATTTCAGAAGAGCTACAGAAGAGA----------AGATAAGCCTACTTAGAAAAGTA------ATTACTTTAAAAAATTAAAATTA--TAGATTGATAGATAGCTAA------------------------------------------------ATACCTAGATAGCTAGATACTTAGAT--------ACATAGATGTTGGCTTGGGAAATA-----ATGGCAGCAATTGATCTCTGGCCAGAGGAAATTGATTGGAAAGGAGCATGAAGAAGCTTTTTGTTGTGATGAAATACTGTGTGCCTTGATCAGATTGGTAATTTTATTGGAG--T--ATA-AATTTGTCAAACTCAAACTGTATAATTAAACTATGTACATCTTAGTATG------------------------------------------------------------------TAAATTCTGCT--T-CAGT---AAACA--AA---ATT-TTG-AAAAGTTAA-TTTATTTCATGTAAAAG-TTGAC---AAAG------------AAAGTGAGG--GAAAATAA-----------------
>ATXN3L0_Rhinopithecus_roxellana
AAGCAAAA----A-----------GAAAGAA-----AGAAAGGACCTAAGTCCTGTA----TAATGTCA--TTGAGTC-CT------------------------AGAA-----TCAAT-----TAAGCCTGAC-G------CTGCACT-AGGATTTCTAGCAACCAG-AA--------------------------------------TTGAGGCCCAGTA-AAAAGACTTCTG-------------------------------TGGT--------AGAGTA---------------------------CAGACT--TTAGTGAAAG-CTGAACAACTGAAATTTCTTTAGAA---GTTAAGATTTC--------TT-CT----TGTG-C--------------------------------------------------------TAGAA-A----ATTC---------------------CTTAAAGAGTTATAAGCAATGCCTTGAAAGTTTA-GAAT--TTGAACTAATCCTATTCAAATC--TAA----------------------------AGTATCAGACAC--TGTCTTG-ATCAGAG--G-C-T----CAG-G-----CTTG--ATCATGTAAATGAA-AGGCCAT---TTATA-----GACAATT-----------AT------------------AA-----AG-------------------------AACA--TTGGTTTATAG--------TTAG-----AGATTAATAA-AATA----------TA------------------------------------TTCTTTCTATCTGAAGCT--CCTATGTAATGAAAGACTGAA----AAAATATATATTGGATATGTCAAAAT-CCAAGAGAAATATTTGATGATGA-----------TA-ATGACATGATTTA---------------GTT-CC---CTGATTT-AGTACAGAATTA-CCATGAAAC--AAATACCTT--GCA-CTTTGCTTGGTTTGCTTACAATAGGGAG-----------------CTAT---------TCTATATT-TGTTGTTC-A------GGGCCATCTTCCAGATTA--TGAAG------TTGAT---GAAC------------TCCTCCAG-A---T-AATCAGGGTCCAACAGAAGCACTG-ATCTAAACTTATCAGAGAAG------AATT-AGCACAGTTAAA---------------A-AAATC--AGAGATTGAGTGAATCTTAGTAAGAA---------TCAATAAATC-----------------------------A-AGAGCACTCAATGAAGAA-AGAAAG-ATTTGCAGAGAGCAATGACACT-AAGTCACCAAGAAATTGACATGGAAGATGAA----GAAGCAGGTCTCCATGAAGGTATTTAATTCAGTAT--GCAAGGTAGCTTCAGAATATATTTC-----------------------CATATACTTTCACAATG---------------TA---------TTTAAAGATACTCCACAGACAT-----------CAGGTTTA-AATATTATTTCAGAAGAGCTACAGAAGAGA----------AGATAAGCCTACTTAGAAAAGTA------ATTACTTTAAAAAATTAAAATTA--TAGATTGATAGATAGCTAA------------------------------------------------ATACCTAGATAGCTAGATACTTAGAT--------ACATAGATGTTGGCTTGGGAAATA-----ATGGCAGCAATTGATCTCTGGCCAGAGGAAATTAATTGGAAAGGAGCATGAAGAAGCTTTTTGTTGTGATGAAATACTGTGTGCCTTGATCAGATTGGTAATTTTATTGGAG--T--ATA-AATTTGTCAAACTCAAACTGTATAATTAAACTATGTACATCTTAGTATG------------------------------------------------------------------TAAATTCTGCT--T-CAGT---AAACA--AA---AATTTTGAAAAAGTTAA-TTTATTTCATGTAAAAAGTTGAC---AAAG------------AAAGTGAGG--GAAAATAA-----------------
>ATXN3L0_Cebus_imitator
AAGCAAAA----A-----------GACAGAA---------AGAACCTAAGTCTTATA----TAATGTCA--TT---TC-CT------------------------TGAA-----TCAAT-----TAAGCCTGAG-G------CTGCACT-AGGATTTCTAGCAACCAG-AA--------------------------------------TTGAGGCCCAATA-AAAAGACCTCTG-------------------------------TGAT--------AGAATA---------------------------CAGACT--TTAGTGAAAG-CTGAACAACTGCAATTTCTTCAGAA---GTTAAGACTTT--------TT-CT----TGTA-T--------------------------------------------------------TAGAA-A----AGGCCTTTCCATCAATTTTCAGGAAATTACCCCAGGTTAAGCAATGCTCTCAACGTTTA-GAAT--TTGAACTAATCCCATACAAATC--TAG----------------------------GGTATCAGATGCTCAGTCTTG-CTCAGAG--G-C-T----CAG-G-----CTTG--ATCTTATAAATGAA-ATACCAT---TTATA-----GGCAATT-----------AT------------------AA-----AT-------------------------AACA--CTGTTTTATAG--------TTAG-----AAAATTAATAAAATA----------TA------------------------------------TTCTTTCTTTCTGAGGCT--AGTATATAATGAAAGACTGGA----AA-AAATATATTGGATATGTCAAAAT-CCAAGAGAAATAGTTGATGTTGA-----------TA-ATGTCATGATTTTGTT--TCCTGGAT-TT-TCTC---TTT-ATA-AGTCCAGAATCA-ATATGAAGC--AAATACCTT--GCA-CTTTTCTTGGTTTACTTACAATAGGGAG-----------------ATAT---------TCTATATT-TGTTGTTC-A------GGGTGATCTTCCAGATTG--TGAAG------CTGAT---GAAC------------TCGTACAG-A---T-AATCAGGGTCCAATAGAAGCACTG-ATCTAAACTTATCAAAGAAA------AATT-ATCACAGCCAAA-----------------AAATC--AGAGATTGAGTGAATCTTAGTAAGAA---------CTGATGAATC-----------------------------A-AGAGCACTTAATGAAGAA-GGGAAG-ATTTACAGAGAGCTATGACACT-AAGTCACTAAGAAATTGACATGAAAGATGAA----GAAGCAGGTCTCCACGGGGGTATTTAGCTCAGTAT--GCAAGGTATCTTCAAAATATACTTC-----------------------AAGATAGTTTCAGAATA---------------TA---------TTTCAAGATACTCTACAGACAT-----------CAGGTATA-AATAATACTTCAGAAGAGGTACAGAAGAGA----------AGAGAAGCCTACTTAGAAAAGCAAA-GTAATTGGTGCAAAA--TTAAAATTA--TAG----------------------------------------------------------------ATAGATAGATAGATAGATAGATAGAT--------AGATAGATGTTGGCTTGGGATATA-----ATGGCAGCAGTTGATCTCTGATCAGAGGAAATTGATTGGAAAGGAAAATGAAAAAAATTTTTGGGGTGATAGAATATTGTATGCCTTGATTGGATTGGTAATTATGTTGGAG--T--ACA-AATTTGTAAAAGTCAAACTCCACAATT----TATGTACATCTTAGTACG------------------------------------------------------------------TAAATTATGCT--T-CAGT---AAACA--AA---AGTTTTGAAAAACTTAA-TTTATTTCATGTAAAAAGTTAGC---AACT-GGTTGAAAAATAAGGTGAGA--AAAAATAA-----------------
>ATXN3L0_Saimiri_boliviensis_boliviensis
AAGCAAAA----A-----------GATAGAA---------AGATCCTAAGTCTTATA----TAATGTCA--TT---TC-CT------------------------TGAA-----TCAAT-----TAAGCCTGAG-G------CTGCACT-AGGATTTCTAGCAACCAG-AA--------------------------------------TTGAGGCCCAATA-AAAAGACCTCTG-------------------------------TGAT--------AGAATA---------------------------CAGACT--TTAGCGAAAG-CTGAAGAACTGCAATTTCTTCAGAA---GTTAAGACTTT--------TTTCT----TGTA-T--------------------------------------------------------TAGAA-A----AGGCCTTTCTATCAATTTTCAGGAAATTACCCCAGGTTAAGCAATGCTCTCGAAGTTTA-GAAT--TTGAACTAATCCCATACAAATC--TAG----------------------------GGTATCAGATGCTCAGTCTTG-CTCAGAG--G-C-T----CAG-G-----CTTG--ATCTTATAAATGAA-AGACCAT---TTATA-----GGCAATT-----------AT------------------AA-----AT-------------------------AATG--CTGGTTTATAG--------TTAG-----AAAATTAATAAAATA----------TA------------------------------------TTATTTCTTTCTGAGGCT--CCTATATAATTAAATACTGGA----AAAAAATATATTGGATGTGTCAAAAT-CCAAGAGAAGTAGTTGATGTTTA-----------TA-ATGTCATGATTTTGTT--TCCTGGAT-TT-TCTC---TTT-ACA-AGTCCAGAATTA-ATATGAAGC--AAATACCTT--GCC-CTTTTCTTGGTTTACTTACAATAGAGAG-----------------ATAT---------TCTATATT-TGTTGTTC-A------GGGTGATCTTCCAGATTG--TGAAG------CTGAT---GAAC------------TCGTACAG-A---TTAATCAGGGTCCAATAGAAGCACTG-ACCTAAACGTATCACAGAAA------AATT-ATCACAGCTAAA-----------------AAATC--AGAGATTGAGTGAATCTTAGTAAGAA---------TTGATGAATC-----------------------------A-AGAGCACTTAATGAAGAA-GGGAAG-ATTTGCAGAGAGCTATGACACT-AAGTCACTAAGAAATTGACATGAAAGATGAA----GAAGCAGGTCTCTACGGGGGTATTTAGCTCAGTAT--GCAAGGTATCTTCAAAATATATTTC-----------------------AAGATAGTTTCAGAATA---------------TA---------TTTCAAGATACTCTACAGACAT-----------CAGGTTTA-AATATTACTTCAGAAGAGGTACAGAAGAGA-----AGAGAAGAGAAGCCTACATAGAAAAGCAAA-GTAATTGGTGCAAAA--TTACAATGA--TAGATAAATAGATAGATACATACATACATACGTACATACATACATGCATACATACATACATAGCTAAATAGAGAGCTAGATACAT----AGAT--------ATATAGATGTTGGCTTGGGATATA-----ATGGCAGCAATTGATCTCTGTTCAGAGGAAATTGATTGGAAAGGAACATGAAAAAACCTTTTGGGATGATAGAATATTGTATGCCTTGATTGGATT------------GGAG--T--ACA-AATTTGTCAAACTCAAACTGCACAATT----TATGTACATCTTAGTATG------------------------------------------------------------------TAAATTATGCT--T-CGGT---AAACA--AA---AGTTTTGAAAAAGTTAA-TTTATTTCATGTAAAAACTTCGC---AACT-GGTTGAAAAATAAGGTGTGA--AAAAATAA-----------------
>ATXN3L0_Sapajus_apella
AAGCAAAA----A-----------GACAGAA---------AGAACCTAAGTCTTATA----TAATGTCA--TT---TC-CT------------------------TGAA-----TCAAT-----TAAGCCTGAG-G------CTGCACT-AGGATTTCTAGCAACCAG-AA--------------------------------------TTGAGGCCCAATA-AAAACACCTCTG-------------------------------TGAT--------AGAATA---------------------------CAGACT--TTAGTGAAAG-CTGAACAACTGCAATTTCTTTAGAA---TTTAAGACTTT--------TT-CT----TGTA-T--------------------------------------------------------TAGAA-A----AGGGCTTTCCATCAATTTTCAGGAAATTACCCCAGGTTAAGCAATGCTCTCAACGTTTA-GAAT--TTGAAATAATCCCATACAAGTC--TAG----------------------------GGTATCAGATGCTCAGTCTTG-CTCAGAG--G-C-T----CAG-G-----CTTG--ATCTTATAAATGAA-AGACCAT---TTATA-----GGCAATT-----------AT------------------AA-----AT-------------------------AACA--CTGTTTTATAG--------TTAG-----AAAATTAATAAAATA----------TA------------------------------------TTCTTTCTTTCTGAGGCT--ACTATATAATGAAAGACTGGA----AA-AAATATATTGAATATGTCAAAAT-CCAAGAGAAGTAGTTGATGTTGA-----------TA-ATGTCATGATTTTGTT--TCCTGGAT-TT-TCTC---TTT-ATA-AGTCCAGAATTA-ATATGAAGC--AAATACCTT--GCA-CTTTTCTTGGTTTACTTACAATAGGGAG-----------------ATAT---------TCTATATT-TGTTGTTC-A------GGGTGATCTTCCAGATTG--TGAAG------CTGAT---GAAC------------TCATACAG-A---T-AATCAGGGTCCAATACAAGCACTG-ATCTAAACTTATCAAAGAAA------AATT-ATCACAGCCAAA-----------------AAATC--AGAGATTGAGTGAATCTTAGTAAGAA---------CTGATGAATC-----------------------------A-AGAGCACTTAATGAAGAA-GGGAAG-ATTTGCAGAGAGCTATGACACT-AAGTCACTAAGAAATTGACATGAAAGATGAA----GAAGCAGGTCTCCACGGGGGTATTTAGCTCAGTAT--GCAAGGTATCTTCAAAATATACTTC-----------------------GAGATAGTTTCAGAATA---------------TA---------TTTCAAGATACTCTACAGACAT-----------CAGGTATA-AACATTACTTCAGAAGAGGTACAGAAGAGA-----AGAGAAGAGAAGCCTACTTAGAAAAGCAAA-GTAATTGGTGCAAAA--TTAAAATTA--TAG--------------------------------------------------------------------------------ATAGATAGAT--------AGATAGATGTTGGCTTGGGATATA-----ATGGCAGCAGTTGATCTCTGAGCAGAGGAAATTGATTGGAAAGGAACATGAAAAAA-TTTTGGGGGTGATAGAATATTGTATGCCTTGATTGGATTGGTAATTATGTTGGAG--T--ACA-AATTTGTAAAACTCAAACTCCACAATT----TATGTACATCTTAGTACG------------------------------------------------------------------TAAATTATGCT--T-CAGT---AAACA--AA---AGTTTTGAAAAAGTTAA-TTTATTTCATGTAAAAAGTTAGT---AACT-GGTTGAAAAATAAGGTGAGA--AAAAATAA-----------------
>ATXN3L0_Theropithecus_gelada
AAGCAAAA----A-----------GAAAGAA-----AGAAAGGACCTAAGTCCTGTA----TAATGTCA--TTGAGTC-CT------------------------AGAA-----TCAAT-----TAAGCCTGAC-G------CTGCACT-AGGATTTCTAGCAACCAG-AA--------------------------------------TTGAGGCCCAGTA-AAAAGACCTCTA-------------------------------TGGT--------AGAGTA---------------------------CAGACT--TTAGTGAAAG-CTGAACAACTGAAATTTCTTTAGAA---GTTAAGATTTC--------TT-CT----TGTG-C--------------------------------------------------------TAGAA-A----ATTC---------------------CTTAAAGAGTTATAAGCAATGCCTTGAAAGTTTA-GAAT--TTGAACTAATCCTATTCAAATC--TAA----------------------------AGTATCAAACAC--TGTCTTG-ATCAGAG--G-C-T----CAG-G-----CTTG--ATCTTATAAATGAA-AGGCCAT---TTATA-----GGCAATT-----------AT------------------AA-----AG-------------------------AACA--TTGGTTTATAG--------TTAG-----AGATTAATAA-AATA----------TA------------------------------------TTCTTTCTATCTGAAGCT--CCTATATAATGAAAGACTGAA----AAAATATATATTGGATATGTCAAAAT-CCAAGGGAAATATTTGATGATGA-----------TA-ATGACATGATTTA---------------G-T-TC---CTGATTT-AGTACAGAATTA-CCATGAAAC--AAATACCTT--GCA-CTTTGCTTGGTTTGCTTACAATAGGGAG-----------------CTAT---------TCTATATT-TGTTGTTC-A------GGGCGATCTTCCAGATTG--TGAAG------TTGAT---GAAC------------TCCTCCAG-A---T-AATCAGGGTCCAACAGAAGCGCTG-ATCTAAACTTATCAGAGAAG------AATT-AGCACAGCTAAA---------------A-AAATC--AGAGATTGAGTGAATCGTAGTAAGAA---------TCGATGAATC-----------------------------A-AGAGCACTCAATGAAGAA-AGAAAG-ATTTGCAGAGAGCAATGACACT-AAGTCACCAAGAAATTGACATGGAAGATGAA----GAAGCAGGTCTCCATGAAGGTATTTAGTTCAGTAT--GCAAGGTAGTTTCAGAATATATTTC-----------------------CATATAGTTTCACAATG---------------TG---------TTTAAAGATACTTCACAGACAT-----------CAGGTTTA-AATATTATTTCAGAAGAGCTACAGAAGAGA----------AGATAAGCCTACTTAGAAAAGTAAA-GTAATTACTTAAAAAAATTAAAATTA--TAGATTGATAGATAGCTAA------------------------------------------------ATAGCTAGAAAGCTAGATACATAGAT--------ACATAGATGTTGGCTTGGGAAATA-----ATGGCAGCAATTGATCTCTGGCCAGAGGAAATTGATTGGAAAGGAGCATGAAGAAGCTTTTTGTTGTGATGAAATATTGTGTGCCTTGATCGGATTGGTAATTTTATTGGAG--C--ATA-CATTTGTCAAACTCAAACTGTACAATTAAACTATGTACATCTTGGTATG------------------------------------------------------------------TAAATTCTGCT--T-CAGT---AAACA--AA---AATTTTGAAAAAGTTAA-TTTA-TTCATGTAAAAAGTTGAC---AAAG------------AAAGTGAGT--GAAAATAA-----------------
>ATXN3L0_Trachypithecus_francoisi
AAGCAAAA----A-----------GAAAGAA-----AGAAAGGACCTAAGTCCTGTA----TAATGTCA--TTGAGTC-CT------------------------AGAA-----TCAAT-----TAAGCCTGAC-G------CTGCACT-AGGATTTCTAGCAACCAG-AA--------------------------------------TTGAGGCCCAGTA-AAAAGACTTCTG-------------------------------TGGT--------AGAGTA---------------------------CAGACT--TTAGTGAAAG-CTGAACAACTGAAATTTCTTTAGAA---GTTAAGATTTC--------TT-CT----TGTG-C--------------------------------------------------------TAGAA-A----ATTC---------------------CTTAAAGAGTTATAAGCAATGCCTTGAAAGTTTA-GAAT--TTGAACTAATCCTATTCAAATC--TAA----------------------------AGTATCAGACAC--TGTCTTG-ATCAGAG--G-C-T----CAG-G-----CTTG--ATCGTATAAATGAA-AGGCCAT---TTATA-----GACAATT-----------AT------------------AA-----AG-------------------------AACA--TTGGTTTATAG--------TTAG-----AGATTAATAA-AATA----------TA------------------------------------TTCTTTCTATCTGAAGCT--CCTATGTAATGAAAGACTGAA----AAAATATATATTGGATATGTCAAAAT-CCAAGAGAAATATTTGATGATGA-----------TA-ATGACATGATTTA---------------G-T-TC---CTGATTT-AGTACAGAATTA-CCATGAAAC--AAATACCTT--GCG-CTTTGCTTGGTTTGCTTACAATAGGGAG-----------------CTAT---------TCTATATT-TGTTGTTC-A------GGGCCATCTTCCAGATTG--TGAAG------TTGAT---GAAC------------TCCTCTAG-A---T-AATCAGGGTCCAACAGAAGCACTG-ATCTAAACTTATCAGAGAAG------AATT-AGCACAGTTAAA---------------A-AAATC--AGAGATTGAGTGAATCTTAGTAAGAA---------TCGATGAATC-----------------------------A-AGAGCACTCAATGAAGAA-AGAAAG-ATTTGCAGAGAGCAATGACACT-AAGTCACCAAGAAATTGACATGGAAGATGAA----GAAGCAGGTCTCCATGAAGGTATTTAATTCAGTAT--GCAAGGTAGCTTCAGAATATATTTC-----------------------CATATACTTTCACAATG---------------TA---------TTTAAAGATAATCCACAGACAT-----------CAGGTTTA-AATATTATTTCAGAAGAGCTACAGAAGAGA----------AGATAAGCCTACTTAGAAAAGTACA-GTAATTACTTTAAGAAATTAAAGTTA--TAGATTGATAGATAGCTAA------------------------------------------------ATAGCTAGATAGCTAGATACTTAGAT--------ACATAGATGTTGGCTTGGGAAATA-----ATGGCAGCAATTGATCTCTGGCCAGAGGAAATTGATTGGAAAGGAGCATGAAGAAGCTTTTTGTTGTGATGAAATACTGTGTGCCTTGATTGGATTGGTAATTTTATTGGAG--T--ATA-AATTTGTCAAACTCAAACTGTATAATTAAACTATGTACATCTTAGTATG------------------------------------------------------------------TAAATTCTGCT--T-CAGT---AAACA--AA---AATTTTGAAAAAGTTAA-TTTATTTCATGTAAAAAGTTGAC---AAAG------------AAAGTGAGG--GAAAATAA-----------------
>ATXN3L0_Aotus_nancymaae
AAGCAAAA----A-----------GATAGAA---------AGAACCTAAGTCCTATA----TAATGTCA--TT---TC-CT------------------------TGAA-----TCAAC-----TAAGCCTGAG-G------CTGCACT-AGGATTTCTAGCAACCAG-AA--------------------------------------TTGAGGCCCAATA-AAAAGACCTCTG-------------------------------TGAT--------AGAATA---------------------------CAGACT--TTAGTGAAAA-CTGAACAACTGCAATTTCTTCAGAA---GTTAAGACTTC--------TT-CT----TGTA-T--------------------------------------------------------TAGAA-A----AGGCTTTTCCATCAATTTTCAGGAAATTACCCCAGGTTAAGCAATGCTCTCGAAGTTTA-GAAT--TTGAACTAATCCGATACAAATC--TAG----------------------------GGTATCAGATGCTCAGTCTTG-CTCAGAG--G-C-T----CAG-A-----CTTG--ATCTTATAAATGAA-AGACCAT---TTATA-----GGCAATT-----------AT------------------AA-----AG-------------------------AACA--CTGGTTTATAG--------TTAG-----AACATTAATAAAATA----------TA------------------------------------TTCTTTCTTTCTGAGGCT--CCTATATAATGAAAGACTGGA----CA-AAATATGTTGGATATGTCAAAAT-CCAAGAGAAGTAGTTGATGTTGA-----------TA-ATGTCATGATTTTGTT--TCCTGGAT-TT-TCTC---TTT-ACA-AGTCCAAAATTA-ATATGAAGC--AAATACCTT--GCA-CTTTTCTTGGTTTACTTACAATAGGGAG-----------------ATAT---------TCTGCATT-TGTTGTTC-A------GGGTGATCTTCCAGATTG--TGAAG------CTGAT---GAAC------------TCATACAG-A---T-AATCAGGGTCCAATAGAAGCACTG-ACCTAAACTTATCAAAGAAA------AATT-ATCACAGCTAAA-----------------AAATC--AGAGATTGAGTGAATCTTAGTAAGAA---------TTGATGAATC-----------------------------A-AGAGCACTTAATGAAGAA-GGGAAG-ATTTGCAGAGAGCTATGACATT-AAGTCACTAAGAAATTGACATGAAAGATGAA----GAAGCAGGTCTCCACAGGGGTATTTAGCTCAGTAT--GCAAGGTATCTTCAAAATGTATTTC-----------------------AAGATAGTTTCAGAATA---------------TA---------TTTCAAGATACTCTACAGACAT-----------CAGGTATA-ACTATTACTTCAGAAGAGGTACAGAAGAGAAGAGAAGAGAAGAGAAGCCTACTTAGAAAAGCAAA-GTAATTGGTGCAAAA--TAAAAATTA--TAGATAGATAGATAGGTAGCTAA--------------------------------------------ATAGCTAGATAGCTAGATACATAGAT--------ATATAGATGTTGGCTTGGGATATA-----ATGGAAGCAATTGATCTCTGATCAGAGGAAATTGGTTGGAAAGGAACATGAAAAAGCTTTTTGGAGTGATAGAATATTGTATGCCTTGATTGGATTGGTAATTATGTTGGAA--T--ACA-AATTTGTCAAACTCAAACTGTGCAATT----TATGTACATCTTAGTATG------------------------------------------------------------------TAAATTATGCT--T-CAGT---AAACA--AA---AGTTTTGAAAAAGTTAG-TTTATTTCATGTAAAAAGTTAGC---AACT-TGTTGAAAAATAAGGTGAGA--AAAAATAA-----------------
>ATXN3L0_Callithrix_jacchus
AAGCAAAA----A-----------GATAGAA---------AGAACCTATGTCCTATA----TAATGTCA--TT---TC-CT------------------------TGAA-----TCAAT-----TAAGCCTGAG-G------CTGCACT-AGGATTTCTAGCAACCAG-AA--------------------------------------TTGAGGCCCAATA-AAAAGACTTCTG-------------------------------TGAT--------AGAATA---------------------------TAGACT--TTAGTGAAAG-CTGAACAACTGCAATTTATTCAGAA---GTTAAGACTTC--------TT-CT----TGTG-T--------------------------------------------------------TAGAA-A----AGGCCTTTCCATCAATTTTCAGGAAATTACCCCAGGTTAAGCAATGCTCTCGAAGTTTA-GAAT--TTGAACTAATCCCTTACAAATC--TAG----------------------------GATATCAGATGCTCAGTCTTG-CTCAGAG--G-C-T----CAG-G-----CTTG--ATCTCATAAATGAA-AGACCAT---TTATG-----GGCAATT-----------AT------------------AA-----AG-------------------------GACA--CTGGTTTATAG--------TTAG-----AAAATTAATAAAATA----------TA------------------------------------TTCTTTCTTTCTGAGGCT--CCTACATAATGAAAGACTGGA----AA--AAAATATTGGATATGTCAAAAT-CCAAGAGAAGTAGTTGATGTTGA-----------TA-ATGTCATGATTTTGTT--TCCTGGAT-TT-TCTC---TTT-ATA-AGTCCAGAATTA-ATATGAA-G--AAAAATCTT--GCA-CTTTTCTTAGTTTACTTACAATAGGGAG-----------------ATAG---------CCTATATT-TATTGTTC-A------GGGTGATCTTCCAGATTG--TGAAG------CTGAT---GAAC------------TCGTACAG-A---T-AATCAGGGTCCAATAGAACAACTG-ACCTAAACTTATCAAAGAAA------AATT-ATCACAGCTAAA-----------------AAATC--AGAGATTGAGTGAATCTCAGTAAGAA---------TTGGTGAATC-----------------------------A-AGAGCACATAATGAAGAA-GGGAAG-ATTTGCAGAGAGCTATGACACT-AAATCACTAAGAAATTGACATGGAAGATGAA----GAAGCAGGTCTCCACAGGGGTATTTAGCTCAGTAT--GCAATGTATCTTTAAAATATATTTC-----------------------GAGATAGTTTCAGAATA---------------TA---------CTTCAAGATACTCTACAGACAT-----------CAGGTGTA-AATATTCCTTCAGAAGAGGTACAG-AGAGA----------AGAGAAGCCTACTTAGAAAAGCAAA-GTAATTGGTGCAAAA--TTAAAATTA--TAGATCAATAG--------------------------------------------------------ATAGATAGCTAGATACAT----AGAT--------ATATAGATGTTGGCTTGGGATATA-----AAGGCAGCAATTGATCTCTGATCAGAGGAAATTGATTGGAAAGGAATATGAAAAAG-TTTTTGGGGTGTTAGAATATTGTATGCCTTGGTTGGATTGGTAATTAAG-TGGAG--T--ACT-AATTTGTTAAACTCAAACTGCACAATT----TATGTACATCTTAGTACA------------------------------------------------------------------TAAATTATGCT--T-CAGT---AAGTA--AA---AGTTTTGAAAACGTTAA-TTTATTTCATGTAAAAAGTT-AC---AACT-GGTTGAAAAATAAGGTAAGAA-AAAAATTA-----------------
>ATXN3L0_Nycticebus_coucang
AA-CAAAC----A-----------GATGGAA---------TGAGCCTAAATCCTTGA----TAATGTCA--CTGAGTC-CT------------------------CAAA-----TCAAC-----CTAGTCTGAA-GCTGGAACTGAACT-AAGATTTCTAACAATGGC-CA--------------------------------------CATAAGCCCGGTA-AAAAGACCTCTA-------------------------------TAGT--------AGAGCA---------------------------GGAACT--TCAGTGAAAG-CTGATCAAGTGTAATTTCT-CAGAA---AACTGGATTTC--------TT-CA----GGAC-TGCAGATTC---------------------------------CTTTG----TAAG-TGAGAA-A----AAGC---------------------CTTAAAGGGTTACAATAAATCCCTTTTTG-TGAA-CTGT-TTAAATCTTG----------GCT--ATG----------------------------------------------TGT-ATCAGAG--G-C-C----AAG-T-----CTTG--ATCTTATAAATGAA-ATATTAT---TTATA-----GGAAATT-----------AT------------------AG-----AA-------------------------CATA--CTAGTTTATGG--------GTAG-----AAAATTAATAAAACA----------GA------------------------------------TTCTGTCTGTATGAGTGT--CTTATATAGTGAAAAAGAGGACTGGAAAATAGGTATCAGATATGTTAAAAT-CCAAGAGAAGTTGGTGAAGA---------------A-ATGATATGG---TATA--TTTTGAAT-TT-TCAC---TCA-GCA-AGTCAAGAATTA-ATATCAAAT--ACATATCCC--AAA-CTTCCCTTGGATCAATTATAATAGGAAG-----------------GAATACAATAGGAATTGTATT-TGTTGTTA-A------GGGTGATTTTCCAGGTTG--GGAAG------TAGAC---CAGC------------TCCTGCAA-A---T-GATAAATTTCCACCAGAAGGATTG-ACCTACACTTACTGGAGAAG------AATT-AGCATAGCTAAA-----------------AGATC--AGAGATTGACTGAATTGTTGAAGAAA---------ATTATATATC-----------------------------A-AAAATATTCAATGAAT----GAAAG-ATTTGTAGAGGGCTATGACACT-ATGTCATTAAGAAATT-ATATGAGGAATAAA----GAAGCAG-TTTCCACAGAACTATTTAGTTCAGTAT--GAAAG-TAGTTTCA-A---------------------------------------------AATA---------------TA---------TTTCAAGATTTTCTACAGACAT-----------CAGGTACA-AATCTCACTTCAGAAGAGATACAGAAGAAA----------AGAGAATCATACTTTAAAAAGTA------ATTGGTACAAAA--ATAAAATTG--GAG----------------------------------------------------------------ATA----------TACATATATATAT--------AAAATGATGGTGGCTTGGGATATA-----ATGGCAACGGGTGGTCTCTGGTTGGGGGAAATTAATTATAGGAGAGGATGGG-AAAGTTTCTGGGGTAATTAAATCTTATATTCCTTGATCAGATTGGTAGTTATGTTTGGGAGT--ACAGTATTTCTCAAACTC---------AATTAAATCATGTATATTTTAGTATG------------------------------------------------------------------TAAATTGTGCTGCTTCAGT---AAAGACAAA---AAT--------------------------------------------------TGAAAGGGAAGTGAGA--AAAATTAA-----------------
>ATXN3L0_Microcebus_murinus
AA-CAAAG----A-----------AATGGAA---------AGAACATAGGTACTTGATAATTAATGTTG--CTGAGTC-CT------------------------TGAA-----TCAAC-----TAAGTCTGAA-G------CTGAACT-GGGATTTCTAATGATGAC-AA--------------------------------------CTTAGACTCAGTA-AAAAGACCTCTA-------------------------------TAGT--------AGAGTG---------------------------GGGACT--TCAGTGAAAG-CTGACTAAGTATAATTTCT-CAGAG---AACTGGATTTC--------TT-CA----GGAC-TTAGATTC----------------------------------TTTCT----TAAG-TGAGAA-A----AAGC---------------------CTTAAAGGTTTATAAGAAATGCCTTGAAAGTTTG-TGAT-TCACAACCTGCACTGTTCAACTC--TTG----------------------------------------------GGT-ATCATAG--G-C-T----CAG-T-----CTTG--ATTTTGTAAATGAA-ATATTAT---TTATA-----AGAAACT-----------AT------------------AA-----AG-------------------------AACA--CTAGTTTATGG--------GTAG-----AAAATTAATAAAATA----------GA------------------------------------TTCTGTCTGTCTGAGGGT--CTTATATAATGAAAAAGAAGA-CTAGGAAAATATATCAGATATTTCAAAAT-TCAAGAGAAGTAGCTGATGATAA-----------TG-AGGATATGG---TTTA--ATTTGAAT-TT-TCAC---TTG-ACA-TGTCAAGAATCA-ATATAAAAT--AAATACTCT--GCA-CTTTTCTTGGATCAATTATACTAGGAAG-----------------ATAT---------TCTATATT-CATTGTTA-A------AGGTGATCTGCCAGATCA--TGAAA------TTTAC---CAAA------------TCCTGCAG-A---T-GATCAAGGTCCAACAGAAGGATTG-ACCTAAACTTATTGGAGAAG------AATT-AGCACAACTAAA-----------------AGATC--AGAGATTGGATAGATCTTAGAAGGAA---------ATTATG----------------------------------------------------------------------------------------------------------------------------AGGTCACCACAGAGCTGTTTAGCTCAGCAT--GCAAAGAAGTTCTAGA---------------------------------------------ATAT---------------AT---------GTTCAAGATAGTCCACAGCCAT-----------CAGGTACA-AATCTCCCTTCAGAAGAGATACAGAAGAG-------------AGAATCCTACTTTGAAAAGTAAA-GTAATTGGTACAAAA--TTAAAATTG--CTCATTTAAT---------------------------------------------------------ATA----------TATGTA---TTAT--------AAAATGATGGTGGCTTGGGATATA-----ATGGCAGCATTTGGTCTCTGGTTGGGGGAAGTTAATTAGAAAGGAATAGGAGGAAACCTTTTCGAGTAATTAAATCTTATATGCTTTGATTAGATTGGTAGTTATGTTGGG-AGT--ATA-TATCTGTCAAACTAAAACTGTACAATTAAATCATGTATATTTTAGTATG------------------------------------------------------------------TAAATTGTGCTGCTGCCAT---AAAGATAAA---AGTCTCAAAAAAGTTAA-ATTTTTTAATGTAAAAATTGGAC---AATTGGTTGAAAGAGAGAAATAACA--AAAATTAA-----------------
>ATXN3L0_Otolemur_garnettii
AA-CCAAC----A-----------GATGGAA---------TGAGCCTGAGTCCTTGA----TAATGTCG--CTGAGTC-CT------------------------CAAA-----TCAAC-----CTAGTCTGAA-GCTGAAGCTGAACT-AAGATCTCTAACAATGGC-CA--------------------------------------CATAAGCCCAGTA-AAAAGACCTCTA-------------------------------TAGT--------AGAGCA---------------------------GGGGCT--TTAGTGAAAG-CTGATCAAGTGTAATTTCT-CAGAA---AACCGGATTTC--------TT-CA----GGAC-TGCAGATTC---------------------------------CTTTG----TAAG-TGAGAA-A----AAAC---------------------CTTAAAGGGTTACAATAAATCCCTTTTTA-TGAA-CTGT-TTAAATCTCG----------GGT--ATG----------------------------------------------TGT-ATCAGAG--G-C-T----AAG-T-----CTTG--ATCTTATAAATGAA-ATATTAT---TTATA-----GGAAATT-----------AC------------------AG-----AG-------------------------CATA--CTAGTTTATGG--------GCAG-----AAAATTAATAAAACA----------GA------------------------------------TTGTGTCTGTGTAAGTGT--CTTATATAATGAAAAAGAGGACTGGAAAACAGGTATCAGATATGTCGAAAT-CCAAGAGAAGTTGATGAGGG---------------------AATGA---TATG--GTTTAATT-TT-TGAC---TCA-GCA-AGTCCAGAATTA-ATATCAAAT--ACATACCCT--GAA-CCTATCTTGCATCAATTATAATAGGACG-----------------ATAT---------TCTGTATT-TATTGGTA-A------GGGTGATTTTCCAGGTTG--GGAAG------TAGAC---CAAC------------TCCTGCAG-A---T-GACAAATTTCCACCGCAACAATTG-ACCGACACTTACTAGAGAAG------ATTT-AGCATAGCTAAA-----------------AGATC--AGAGATTGACTAAATCTTTGAAGAAA---------ATTATATATC-----------------------------A-AAAACATGTAACGAAT----GAAGG-ATTTGTAGAGGGCCATGACACT-ATGTCATTAAGAAATTGACATGAGTAATAAA----GAAGCAG-TTTCCACAGAACTATTCAGTTCAGTAT--GAAAG-TAGTTTCA-A---------------------------------------------AATG---------------TA---------TTTCAAGATTTTCTACAGATAT-----------CAGGTACA-AATCTCACTTTAGAAGAGATACAGAAGAAA----------AGAGAATCATACTTTGAAAAGT------CATTGGTACAAAA--ATAAAATTA--GATATA--------------------------------------------------------------------------------TATATAT--------TTAATGATGGTGGCTTGGGATATA-----ATGGCAATAGGTGGTCTCTGG----GGGAAATTAATTATAGAGG---------AAACTTTCTGAAGTAATTAAATCTTATAT-CCTTGATCAGATGGGTAGATTTGTTTGGGAGT--ATAGTATTTCTCAAACTC---------AATTAAATCGTGTATATTTTAGTATA------------------------------------------------------------------TAAACTGTGCTGCTTCAGT---AAAGAGAAA---AATTTCAAAAAAGTTAA-TTTATTTTATGGAAAAATTTGAT---AACT--TATCGAAACAGAAGTGAGA--AAAATTAA-----------------
>ATXN3L0_Lemur_catta
ATTGTATA----ACGAGAGCATGGAATATAG-----TCAGTTGACCTAACCTGG-TA----TAATTTCC--TGAAGATTGATCAAAAAAAGTTGCTAGTTAAAATAAAA---------------ATACCATGGG-G------CAGGAGAGAAGAA-TATTGCAATAATTAAG-------------------------------------TTTAGCA--TGTA-ATGGCAATTAAA-------------------------------TGGA-------AAGATGTCTGTTTGTCTGCAAATAAGTAACCAAACAGAGG--ACCCTGAAG--TGATCTACTTCTATTTCTACAGGG----TTCTTTACATC--------TT-CT----AAGAATT-------------------------------------------TG----A-----AAGAT-GTTTTTAAA---------------------TGTTAAAAATTTTGAAGAATGTCTTAAATTTTAA-G-AT--TTGGAGGAATCTGGAAGATT-G--AAA----------------------------GACATTTAACAC--TACAAGC-ATTTAAG--TGA-GATGGAAG-T-----ATCGACATGTTAGCAATTTA-AGTCCAG---CTATTCCAGGGACAATTATTGTTTTGAAAG------------------AG-----AA-------------------------GACA--ATATTATATAG--------GTAG-----AAATGTGTT-----------------------------------------------------------------------------------------------------------TGTAGGTTATTGCAATACTCCAAATAAGAAAAATGATGATAAATTATTCCTTAGAAAGAGTGAGG---TAAA--GGTGGTCTCTT-TTTC---TTT-TGT-TGTCAAGAATCA-ATATCAAAT--AAATACCCT--GCA-CTTTTCTTGGATCAATTCTAATAAGAAG-----------------ATAT---------TCTGTATT-TGTTGTTA-A------GGGTGATCTGCCAGATGG--TGAAG------TTGAT---CAAC------------TCCTGCAG-A---T-GATCAAGGTCCAACAGAAGGATTG-ACCTAAACTTATTGGAGAAG------AATT-AGCACAACTAAA-----------------AGATC--AGAGATTGAATAAATCTTAGAAGGAA---------ATTATG----------------------------------------------------------------------------------------------------------------------------AGGTCACCACAGAGTTGTTTAACTCAGTAT--GCAAAGAAGTTCCAGA----------------------------------------------ATA---------------TA---------TTTCAAGATAATCCACAGACAT-----------CAAGTACA-AATCTCACTTCAGAAGAGATACAGAAGAGA----------AGAGAATCCTACTTTGAAAAGTAAA-GTAATTGGTACAAAA--TTAAAATTG--CTTATTTAATATACAT---------------------------------------------------GTA-------------------TTTT--------AAAATGATGGTGGCTTGGGATATA-----ATGGCAGCAGTTGGTCTCTGGTTAGGGGAAGTTAATTAGAAAGGAGTATGAGGAAACTGTTTCGAGTAATTAAATCATATATGCTTTGATTAGATTGGTAGTTATGTTG-CGAGTATATA-TATCTGTCAAACTCAAACTGTACAATTAAATCACGTACATTTTAGTATG------------------------------------------------------------------TAAATTGTGCTGCTGCCGT---AAAGACAAA---AGTCTCAAAAAAGTTAA-T---TTTTATGTAAAAGTTTGAC---AATTGGTTGAAGGAGAGAAGTGAGA--AAAATTAA-----------------
>ATXN3L0_Propithecus_coquereli
AAACAAAT----C-----------TAACCCA-----GCAAGCTGGATTTGTCTGGAT----CATTTCTT--TGGTCTC-------------------------CTGGCACCGTCTCAGT-----TTCGAGTGTG-G------CTTTTCC-ATTAA-TATACCATCCTG-GG--------------------------------------ATTTTCCCAAAAT-AGATTCTCAGTGGAGAAGGAGAGGGGTATTAATATAATTGGAATGACACTGGGATCAGGAC---------------------------CTGGAT--GTATGTAAGACGTGAAAGAATGCACTTGAG--AGA----GTGCAAAGTAG--------AT-GG----TGTA-A--------------------------------------------------------AGGC--------ATC---A-----------------TCATCTGAGTTTTAGAGATGGAAATAAAATTCAG-AGGT-GGCAAACAGAGCGAATTTAAAAA--AAAATTTTGCAGTAGGATTTCTGAAAGGCACATGCAAAGATTT--AGCCAGG-ATGGGAG--G-AGA----CAG-G----ATTGG--ATACAGAGCAAGAA-AGATCAG---ATCAT-----TCTAAGG-----------ATTACAGTAGACCAGAATATAA-----ATAATAGGAAAGGGTGTTACTACATTCATCA--TTGACCTATAAGAGATGCATTAG-----GGTCATGGTA-AATT----------TC------------------------------------TTTTTGNNNNNNNNNNNNNNNNNNNNNNNNNNNNNNNNNNN----NNNNNNNNNNNNNNNTATTTCAAAAT-TCAAGAAAAGTAGTTGATGATAA-----------TA-AGGATATGG---TTTA--ATTTGAAT-TT-TCAC---TTG-ACA-TGTCAAGAATCA-ATATCAAAT--AAATATCCT--ACA-CTTTTCTTGGATCAATTATAATAGGAAG-----------------GTAT---------TCTGTATT-TGTCGTTA-A------TGTTGATCTGCCAGATTG--TGAAG------TTGAC---TAAC------------TCCTGCAG-A---T-GATCAAGGTCCAACAGAAGGATTG-AGCTAGACTTATGGGAGAAG------AA-----CACAACTAAA-----------------AGATC--AGAGATTGAATAAATCTTGGAAGGAA---------ATTATGAG----------------------------------------------------------------------------------------------------------------------------GTCAC-CAAGAGCTGTTTAGCTCAGTAT--ACAAAGGAGTTCCAGA----------------------------------------------ATA---------------TA---------TTTCGAGATAGTCCACAGATGT-----------CAGGTACA-AATCTCACTTCATAAGAGATACAGAGGAGA----------AGGGAATCCTGCTTTGAAAAGTAAA-GTAATTGGTACAAAA--TTAAAATTG--CTTATTTAATATATAT---------------------------------------------------GTA-------------------TTTT--------AAAATGATGATGGCTTAGGATATA-----ATGGCAGCAGTTGGTCTCTGGTTGGGAGAAGTTAATTAGAAAGGAGTATGAGGAAACTTTTTAGAGTAATTAAATATTATGTACTTTGATTAGATTGGTAGTTATGTTG-GGAGT--ATA-TATCTGTTAAACTCAAACTGTACAATTAAATCATGTACATTTTAGTATG------------------------------------------------------------------TAAATTGTGCTG---CTGCCATAAAGACAAA---AGTCTCAAAAAAGTTAA-TT--TTTTATGTAAAAATTTGAC---AATTGGTTGAAAGTGGGAAGTGAGA--AAAATTAA-----------------
>ATXN3L2_Homo_sapiens
AAGGAGTC----CATCTTTCACGACAAACAA-----GAAGGCTCGCTTTGTGCTCAG----CATTGCCGGCATGATTTATTAT-AA-----------------GGAGAA-----TATTT-----TAGCCCTGTG-G------AATTATC-T---TCAATTGTACATCA-GC--------------------------------------TAGTTGAAGAAC--AGAGGATGAGAA-------------------------------CGGC--------AGAAGG---------------------------AGGGGTTT-TAGAGAAGA-AAC-TAAAAACACGTTTTTACAGCAGGCTTCTGGAAATA--------TA-AG----TGAC-AGTTTTTTT---------------------------------GCTTT----TGTT-TTTGTT-T----TTTC---------T-----------CTATTCAAGTTATAAGCAATGCCTTGAAAATTTG-GGGT-TTAGACCTAATCTTGTTCAATAG--TCC----------------------------AG----------------AGT-ATCAAAG--G-C-T----CAG-G-----ATCG--ATCCTATAAATGTA-AGATAAT---TTATA-----TGCAATT-----------AT------------------AA-----AT-------------------------AATA--CTTGTTTACAG--------TCAG-----AAAGTTAGGA-AAAC----------AA------------------------------------AG-TT----------------------------------------------------------------------------------------------------------------------TA--ATTCAAAA-AC-CTTC---TTG-ACG-GTTTCAGACTTA-ACATCAGAT--AAATACCTT--GCA-CTTTTCTCAGCTCAATTACAACAGGAAT----------------GTTAT---------TCTATATT-TCTTGTTA-A------GGATGATCTGCCAGATTG--TGAGG------CCAAC---CAAC------------TCCTGCAG-A---T-GATTAGGGTCCAATAAACGCATGG-ACCAAAACTTATTGCAGAAG------ACTT-AGATAAATTAA--CAGCAAAGGTTCCAT-AAAAC--AGACCTGGAATGAGTCTTAGAGGCAA---------ATGATGGGTC-----------------------------A-GAAATGTTAGATGATA---AGGAGC-ATTTGCAGAGGGCTCTGGGACT-AAGTCGCCAAGTAATTGACCTGGAAGATGAA----GAAGCAGATCTCTGCAGAGCTATTCAGCTAAGTAT--GCAAGGCAGTTCCAGAA---------------------------------------------ATT---------------TA---------TCTCGAGATATTCTATAGACCT-----------CAGGGACA-AATCTCACTTCAAAAGAGCTTTGGAAGGGA----------AGAGAAACCTATT-TGAAAAGCAGCAGCAGCGGCAGCGGCAGCGGCAGCGGCAGCGGCAGCGGCAGCGGCAGCGGCAG-------------------------------------------GTAG----------------AT----------------TCACCAGGACAAATTTCAT------ATCCATGTGAAAGGCTGAC---CACAA-------GTTCA---GGAGCAT--------TTGA--GAGTGATC--T---A---GGTGAT---ATGA--GTGAATAAGC----------------------------------------------------CATGTTTC----------------------------------------------------------------------------------AGGCAGCTGTGACCA-------TGTCTTTAGAAA-----------CTGTTGG---AAATAATT-----TG-----AAAACA-GAAG-GA----AAAAATAT-----------------
>ATXN3L2_Pan_paniscus
AAGGAGTC----CATCTTTCATGACAAACAA-----GAAGGCTCGCTTTGTGCTCAG----CATTGCCGGCATGATTTATTAT-AA-----------------GGAGAA-----TATTT-----TAGCCCTGTG-G------AATTATC-T---TCAATTGTACATCA-GC--------------------------------------TAGTTGAAGAAC--AGAGGATTAGAA-------------------------------TGGC--------AGAAGG---------------------------AGGAGTTT-TAGAGAAGA-AAC-TAAAAACACGTTTTTACAGCAGGCTTCTGGAAATG--------TA-AG----TGAC-AGTTTTTTT---------------------------------GCTTT----TGTG-TTTGTT-T----TTTC---------T-----------CTATTCAAGTTATAAGCAATGCCTTGAAAATTTG-GGGT-TTAGACCTAATCTTGTTCAATAG--TCC----------------------------AG----------------AGT-ATCAAAG--G-C-T----CAG-G-----ATCG--ACCCTATAAATGTA-AGATAAT---TTATA-----TGTAATT-----------AT------------------AA-----AT-------------------------AATA--CTTGTTTACAG--------TCAG-----AAAGTTAGGA-AAAC----------AA------------------------------------AG-TT----------------------------------------------------------------------------------------------------------------------TA--ATTCAAAA-AC-TTTC---TTG-ACG-GGTTCAGACTTA-ACATCAGAT--AAATACCTT--GCA-CTTTTCTCAGCTCAATTACAACAGGAAT----------------GTTAT---------TCTATATT-TCTTGTTA-A------GGATGATCTGCCAGATTG--TGAGG------CCAAC---CAAC------------TCCTGCAG-A---T-GATTAGGGTCCAATAAATGCATGG-ACCAAAACTTATTGCAGAAG------ACTT-AGATAAATTAA--CAGCAAAGGTTCCAT-AAAAC--AGACCTGGAATGAGTCTTAGAGGCAA---------ATGATGGGTC-----------------------------A-GAAATGTTAGATGATA---AGGAGC-ATTTGCAGAGGGCTCTGGGACT-AAGTCACCAAGTAATTGACCTGGAAGATGAA----GAAGCAGATCTCTGCAGAGCTATTCAGCTAAGTAT--GCAAGGCAGTTCCAGAA---------------------------------------------ATT---------------TA---------TCTCAAGATATTCCATAGACCT-----------CAGGGACA-AATCTCACTTCAAAAGAGCTTTGGAAGGGA----------AGAGAAACCTATT-TGAAAAGCAGCGGCAGCGGCAGCGGCAGCGGCAGCGGCAGCGGCAGCGGCAGGGGCAG-------------------------------------------------GTAG----------------AT----------------TCACCAGGACAAATTTCAT------ATCCATGTGAAAGGCTGAC---CACAA-------GTTCA---GGAGCAT--------TTGG--GAGTGATC--T---A---GGTGAT---ATGA--GTGAATAAGC----------------------------------------------------CATGTTTC----------------------------------------------------------------------------------AGGCAGCTGTGACCA-------TGTCTTTAGAAA-----------CTGTTGG---AAATAATT-----TG-----AAAACA-GAAG-GA----AAAAATAT-----------------
>ATXN3L2_Pan_troglodytes
AAGGAGTC----CATCTTTCATGACAAACAA-----GAAGGCTCGCTTTGTGCTCAG----CATTGCCGGCATGATTTATTAT-AA-----------------GGAGAA-----TATTT-----TAGCCCTGTG-G------AATTATC-T---TCAATTGTACATCA-GC--------------------------------------TAGTTGAAGAAC--AGAGGATTAGAA-------------------------------TGGC--------AGAAGG---------------------------AGGAGTTT-TAGAGAAGA-AAC-TAAAAACACGTTTTTACAGCAGGCTTCTGGAAATG--------TA-AG----TGAC-AGTTTTTTT---------------------------------GCTTT----TGTG-TTTGTT-T----TTTC---------T-----------CTATTCAAGTTATAAGCAATGCCTTGAAAATTTG-GGGT-TTAGACCTAATCTTGTTCAATAG--TCC----------------------------AG----------------AGT-ATCAAAG--G-C-T----CAG-G-----ATCG--ACCCTATAAATGTA-AGATAAT---TTATA-----TGCAATT-----------AT------------------AA-----AT-------------------------AATA--CTTGTTTACAG--------TCAG-----AAAGTTAGGA-AAAC----------AA------------------------------------AG-TT----------------------------------------------------------------------------------------------------------------------TA--ATTCAAAA-AC-TTTC---TTG-ACG-GTTTCAGACTTA-ACATCAGAT--AAATACCTT--GCA-CTTTTCTCAGCTCAATTACAACAGGAAT----------------GTTAT---------TCTATATT-TCTTGTTA-A------GGATGATCTGCCAGATTG--TGAGG------CCAAC---CAAC------------TCCTGCAG-A---T-GATTAGGGTCCAATAAATGTATGG-ACCAAAACTTATTGCAGAAG------ACTT-AGATAAATTAA--CAGCAAAGGTTCCAT-AAAAC--AGACCTGGAATGAGTCTTAGAGGCAA---------ATGATGGGTC-----------------------------A-GAAATGTTAGATGATA---AGGAGC-ATTTGCAGAGGGCTCTGGGACT-AAGTCGCCAAGTAATTGACCTGGAAGATGAA----GAAGCAGATCTCTGCAGAGCTATTCAGCTAAGTAT--GCAAGGCAGTTCCAGAA---------------------------------------------ATT---------------TA---------TCTCAAGATATTCCATAGACCT-----------CAGGGACA-AATCTCACTTCAAAAGAGCTTTGGAAGGGA----------AGAGAAACCTATT-TGAAAAGCAGCGGCAGCGGCAGCGGCAGCGGCAGCGGCAGCGGCAGCGGCAGCGGCAGGGGCAG-------------------------------------------GTAG----------------AT----------------TCACCAGGACAAATTTCAT------ATCCATGTGAAAGGCTGAC---CACAA-------GTTCA---GGAGCAT--------TTGG--GAGTGATC--T---A---GGTGAT---ATGA--GTGAATAAGC----------------------------------------------------CATGTTTC----------------------------------------------------------------------------------AGGCAGCTGTGACCA-------TGTCTTTAGAAA-----------CTGTTGG---AAATAATT-----TG-----AAAACA-GAAG-GA----AAAAATAT-----------------
>ATXN3L2_Gorilla_gorilla_gorilla
AAGGAGTC----CATCTTTCATGACAAACAA-----GAAGGCTCGCTTTGTGCTCAG----CATTGCCAGCATGATTTATTAT-AA-----------------GGAGAA-----TATTT-----TAGCCCTGTG-G------AATTATC-T---TCAATTGTACATCA-GC--------------------------------------TAGTTGAAGAAC--AGAGGATGAGAA-------------------------------TGGC--------AGAAGG---------------------------AGGAGTTT-TAGAGAAGA-AAC-TAGAAACACATTTTTACAGCAGGCTTCTGGAAATA--------TA-AG----TGAC-AGTTTTTT----------------------------------CCTTT----TGTT-TTTGTT-T----TTTC---------T-----------CTATTCAAGTTATAAGCAATGCCTTGAAAATTTG-GGGT-TTAGACCTAATCTTGTTCAGTAG--TCC----------------------------AA----------------AGT-ATCAAAG--G-C-T----CAG-G-----ATCA--ACCCTATAAATGTA-AGATAAT---TTATA-----TGCAGTT-----------AC------------------AA-----AT-------------------------AATA--CTTGTTTACAG--------TTAG-----AAAGTTAGGA-AAAC----------AA------------------------------------AG-TT----------------------------------------------------------------------------------------------------------------------TA--ATTCAAAA-AC-TTTC---TTG-ACG-GTTTCAGACTTA-ACATCAGAT--AAATACCTT--GCA-CTTTTCTCAGCTCAATTACAACAGGAAT----------------GTTAT---------TCTATATT-TCTTGTTA-A------GGATGATCTGCCAGACTG--TGAGG------CCAAC---CAAC------------TCCTGCAG-A---T-GATTAGGGTCCAATAAACGCATGG-ACCAAAACTTATTGCAGAAG------ACTT-AGATAAATTAA--CAGCAAAGGTTCCAT-AAAAC--AGACCTGGAATAAGTCTTAGAGGCAA---------ATGATGGGTC-----------------------------A-GAAATGATAGATGATG---AGGAGC-ATTTGCAGAGGGCTCTGGGACT-AAGTCGCCAAGTAATTGACCTGGAAGATGAA----GAAGCAGATCTCTGCAGAGCTATTCAGCTAAGTAT--GCAAGGCAGTTCCAGAA---------------------------------------------ATT---------------TA---------TCTCAAGATATTCCATAGACCT-----------CAGGGACA-AATCTCACTTCAAAAGAGCTTTGGAAGGGA----------AGAGAAACCTATT-TGAAAAGCAGCAGCAGCAGCAGCAGCAGCAGCAGCAGGAG-------------------------------------------------------------------GTAG----------------AT----------------TCACCAGGACAAATTTCAT------ATCCATGTGAAAGGCTGAC---CACAA-------GTTCA---GGAGCAT--------TTGG--GAGTGATC--T---A---GGTGAT---ATGA--GTGAATAAGC----------------------------------------------------CATGTTTC----------------------------------------------------------------------------------AGGCAGCTGTGACCA-------TGTCTTTAGAAA-----------CTGTTGG---AAATAATT-----TG-----AAAACA-GAAG-GA----AAAAATAT-----------------
>ATXN3L2_Hylobates_moloch
AAGGAGTC----CATCTTTCATGACAAACAA-----GAAGGCTCGCTTTGTGCTCAG----CATTGCCGGCATGGTTTATTAT-AT-----------------GGAGAA-----TATTT-----TAGCCCTGTG-G------AATTATC-T---TCAATTGTACATCA-GC--------------------------------------TAGATGAAGAAC--AGAGGATGAGAA-------------------------------TGGC--------AGAAGG---------------------------AGGAGTTTCTAGAGAAGA-AAC-TAGAAACACATTTTTACAGCAGCCTGCTGGGAATA--------TA-AG----TGAC-AGTTTTTTT---------------------------------GCTTT----TGTT-TTTGTC-T----TTTC---------T-----------CTATTCAAGTTATAAGCAATGCCTTGAAAATTTG-GGGT-TTAGACCGAATCTTGTTCAATAG--TCC----------------------------AG----------------AGT-ACCAAAG--G-C-T----CAG-G-----ATCG--ACCCTATAAATGTA-AGGTAAT---TTATA-----TGCAATT-----------AT------------------AA-----AT-------------------------AATA--CTTGTTTACAG--------TTAG-----AAAGTTAGGA-AAAT----------AA------------------------------------TG-TT----------------------------------------------------------------------------------------------------------------------TA--ATTCGAAT-AC-TTTC---TTG-ATG-GTTTCAGACTTA-ACATCAGAT--AAATACCTT--GCA-CTTTTCTCAGCTCAATTACAACAGGAAT----------------GTTAT---------TCTGTATT-TCTTGTTA-A------GGATGATCTGCCAGATTG--TGAGG------CCAAC---CAAC------------TCCTGCAG-A---T-GATTAGGGTCCAATAAACGCATTG-ACCAAAACTTATTGCAGAAG------ACTT-AGATAAATTAA--CAGCAAAGGTTCCAT-AAAAC--AAACCTGGAATGAGTCTTAGAGGCAA---------ATGATGGGTC-----------------------------A-GAAATGTTAGATGATG---AGGAGG-ATTTGCAGAGGGCTCTGG-GCT-AAGTCGCCAAGTAATTGACCTGGAAGATGAA----GAAGCAGATCTCTGCAGAGCTATTCAGCTAAGTAT--GCAAGGCAGTTCCAGAA---------------------------------------------ATT---------------TA---------TCTCAAGATATTCCATAGACCT-----------CAGGA-AA-AATCTCACTTCAAAAGAGCTTTAGAAGAGA----------AGAGAAACCTGTC-TGAAAAGCAGCAGCAGCAGCAG-------------------------------------------------------------------------------------GTAG----------------AT----------------TCACCAGGACAAATTTCAT------ATCCATGTGAAAGGCTGAC---CACAA-------GTTCA---GGAGCAT--------TTGG--GAGTGATC--T---A---GGTGAT---ATGA--GTGAATAAGC----------------------------------------------------CATGATTC----------------------------------------------------------------------------------AGGCAGCTGTGACCA-------TGTCCTTAGAAA-----------CTGTTGG---AAATAATT-----TG-----AAAACA-GAAG-GA----AAAAATAT-----------------
>ATXN3L2_Nomascus_leucogenys
AAGGAGTC----CATCTTTCATGACAAACAA-----GAAGGCTCGCTTTGTGCTCAG----CATTGCCGGCATGATTTATTAT-AA-----------------GGAGAA-----TATTT-----TAGCCCTGTG-G------AATTATC-T---TCAATTGTACATCA-GC--------------------------------------TAGATGAAGAAC--AGAGGATGAGAA-------------------------------TGGC--------AGAAGG---------------------------AGGAGTTTCTAGAGAAGA-AAC-TAGAAACACATTTTTACAGCAGCCTGCTGGGAATA--------TA-AG----TGAC-AGTTTTTTT---------------------------------GCTTT----TGTT-TTTGTC-T----TTTC---------T-----------CTATTCAAGTTATAAGCAATGCCTTGAAAATTTG-GGGT-TTAGACCTAATCTTGTTCAATAG--TCC----------------------------AG----------------AGT-ACCAAAG--G-C-T----CAG-G-----ATCG--ACCCTATAAATGTA-AGATAAT---TTATA-----TGCAATT-----------AT------------------AA-----AT-------------------------AATA--CTTGTTTACAG--------TTAG-----AAAGTTAGAA-AAAC----------AA------------------------------------TG-TT----------------------------------------------------------------------------------------------------------------------TA--ATTCGAAT-AC-TTTC---TTG-ATG-GTTTCAGACTTA-ACATCAGAT--AAATACCTT--GCA-ATTTTCTCAGCTCAATTACAACAGGAAT----------------GTTAT---------TCTGTATT-TCTTGTTA-A------GGATGATCTGCCAGATTG--TGAGG------CCAAC---CAAC------------TCCTGCAG-A---T-GATTAGGGTCCAATAAACGCATCG-ACCAAAACTTATTGCAGAAG------ACTT-AGATAAATTAA--CAGCAAAGGTTCCAT-AAAAC--AGACCTGGAATGAGTCTTAGAGGCAA---------ATGATGTGTC-----------------------------A-GAAATATTAGATGATC---AGGAGG-ATTTGCAGAGGGCTCTGG-GCT-AAGTCGCCAAGTAATTGACCTGGAAGATGAA----GAAGCAGATCTCTGCAGAGCTATTCAGCTAAGTAT--GCAAGGCAGTTCCAGAA---------------------------------------------ATT---------------TA---------TCTCAAGATATTCCATAGACCT-----------CAGGA-AA-AATCTCACTTCAAAAGAGCTTTAGAAGAGA----------AGAGAAACCTGTC-TGAAAAGCAGCAGCAGCAGCAGCAGCAGCAG----------------------------------------------------------------------------GTAG----------------AT----------------TCACCAGGACAAATTTCAT------ATCCATGTGAAAGGCTGAT---CACAA-------GTTCA---GGAGCAT--------TTGG--GAGTGATC--T---A---GGTGAT---ATGA--GTGAATAAGC----------------------------------------------------CATGTTTC----------------------------------------------------------------------------------AGGCAGCTGTGACCA-------TGTCCTTAGAAA-----------CTGTTGG---AAATAATT-----TG-----AAAACA-GAAG-GA----AAAAATAT-----------------
>ATXN3L2_Pongo_abelii
AAGGAGTC----CATCTTTCATGACAAACAA-----GAAGGCTCGCTTTGTGCTCAG----CATTGCCGGCATGATTTATTAT-AA-----------------GGAGAA-----TATTT-----TAGCCCTGTG-G------AATTATC-T---TCAATTGTACATCA-GC--------------------------------------TAGATGAAGAAC--AGAGGATGAGAA-------------------------------TGGC--------AGAAGG---------------------------AGGAGTTT-TAGAGAAGA-AAC-TAGAAACACATTATTACCGCAGCCTCCTGGAAATA--------TA-AG----TGAC-AGTTTTTTT---------------------------GCTTTTGCTTT----TGTT-TTTGTT-T----TTTC---------T-----------CTATTCAAGTTATAAGCAATGCCTTGAAAATTTG-GGGT-TTAGACCTAATCTTGTTCAATAG--TCC----------------------------AG----------------AGT-ATCAAAG--G-C-T----CAG-G-----ATCG--ACCCTATAAATGCA-AGATAAT---TTATA-----TGCAATT-----------AT------------------AA-----AT-------------------------TATA--CTTGTTTACAG--------TTAG-----AAAGTTAGGA-AAAC----------AA------------------------------------AG-TT----------------------------------------------------------------------------------------------------------------------TA--ATTCAAAA-AC-TTTC---TTG-ACG-GTTTCAGACTTA-ACATCAGAT--AAATACCTT--GCA-CTTTTCTCAGCTCAATTACAACAGGAAT----------------GTTAT---------TCTATATT-TCTTGTTA-A------GGATGATCTGCCAGATTG--TGAGG------CCAAC---CAAC------------TCCTGCAG-A---T-GATTAGGGTCCAATAAATTCATGG-GCCAAAACTTACTGCAGAAG------ACTT-AGATAAATTAA--CAGCAAAGGTTCCAT-AAAAC--AGACCTGGAATGAGTCTTGGAGGCAA---------ATGATGAATC-----------------------------A-GAAATGTTAGACGATG---AGGAGG-ATTTGCAGAGGGCTCTGGGACT-AAGTCACCAAGTAATTGACCTGGAAGATGAA----GAAGCAGATCTCTGCAGAGCTATTCAGCTAAATAT--GCAAGGCAGTTCCAGAA---------------------------------------------ATT---------------TA---------TCTCAAGATATTCCATAGACCT-----------CAGGGACA-AATCTCACTTCAAAAGAGCTTTGGAAGAGA----------AGAGAAACCTGTT-TGAAAAGCAGCAGCAGCAGCAGCAG----------------------------------------------------------------------------------GTAG----------------AT----------------TCACCAGGACAAATTTCAT------ATCCATGTGAAAGGCTGAC---CACAA-------GTTCA---GGAGCAT--------TTGG--AAGTGATC--T---A---GGTGAT---ATGA--GTGAATAAGC----------------------------------------------------CATGTTTC----------------------------------------------------------------------------------AGGCAGCTGTGACCA-------TGTCTTTAGAAA-----------CTGTTGG---ATATAATT-----TG-----AAAACA-GAAG-GA----AAAAATAT-----------------
>ATXN3L2_Pongo_pygmaeus
AAGGAGTC----CATCTTTCATGACAAACAA-----GAAGGCTCGCTTTGTGCTCAG----CATTGCCGGCATGATTAATTAT-AA-----------------GGAGAA-----TATTT-----TAGCCCTGTG-G------AATTATC-T---TCAATTGTACATCA-GC--------------------------------------TAGATGAAGAAC--AGAGGATGAGAA-------------------------------TGGC--------AGAAGG---------------------------AGGAGTTT-TAGAGAAGA-AAC-TAGAAACACATTATTACCGCAGCCTCCTGGAAATA--------TA-AG----TGAC-AGTTTTTTT---------------------------GCTTTTGCTTT----TGTT-TTTGTT-T----TTTC---------T-----------CTATTCAAGTTATAAGCAATGCCTTGAAAATTTG-GGGT-TTAGACCTAATCTTGTTCAATAG--TCC----------------------------AG----------------AGT-ATCAAAG--G-C-T----CAG-G-----ATCG--ACCCTATAAATGCA-AGATAAT---TTATA-----TGCAATT-----------AT------------------AA-----AT-------------------------TATA--CTTGTTTACAG--------TTAG-----AAAGTTAGGA-AAAC----------AA------------------------------------AG-TT----------------------------------------------------------------------------------------------------------------------TA--ATTCAAAA-AC-TTTC---TTG-ACG-GTTTCAGACTTA-ACATCAGAT--AAATACCTT--GCA-CTTTTCTCAGCTCAATTACAACAGGAAT----------------GTTAT---------TCTATATT-TCTTGTTA-A------GGATGATCTGCCAGATTG--TGAGG------CCAAC---CAAC------------TCCTGCAG-A---T-GATTAGGGTCCAATAAATTCATGG-GCCAAAACTTACTGCAGAAG------ACTT-AGATAAATTAA--CAGCAAAGGTTCCAT-AAAAC--AGACCTGGAATGAGTCTTGGAGGCAA---------ATGATGAATC-----------------------------A-GAAATGTTAGACGATG---AGGAGG-ATTTGCAGAGGGCTCTGGGACT-AAGTCACCAAGTAATTGACCTGGAAGATGAA----GAAGCAGATCTCTGCAGAGCTATTCAGCTAAATAT--GCAAGGCAGTTCCAGAA---------------------------------------------ATT---------------TA---------TCTCAAGATATTCCATAGACCT-----------CAGGGACA-AATCTCACTTCAAAAGAGCTTTGGAAGAGA----------AGAGAAACCTGTT-TGAAAAGCAGCAGCAGCAGCAGCAG----------------------------------------------------------------------------------GTAG----------------AT----------------TCACCAGGACAAATTTCAT------ATCCATGTGAAAGGCTGAC---CACAA-------GTTCA---GGAGCAT--------TTGG--AAGTGATC--T---A---GGTGAT---ATGA--GTGAATAAGC----------------------------------------------------CATGTTTC----------------------------------------------------------------------------------AGGCAGCTGTGACCA-------TGTCTTTAGAAA-----------CTGTTGG---ATATAATT-----TG-----AAAACA-GAAG-GA----AAAAATAT-----------------
>ATXN3L2_Cercocebus_atys
AAGTAGTC----AATCTTTCATGAGAAACAA-----GAAGGCTTGCTTTGTACTCAA----CATGGCTGGCATGATTTATTAT-AA-----------------GGAGAA-----TATTT-----TAGCCCTGTG-G------AATTATC-T---TCAATTGTACATCA-AC--------------------------------------TAGATGAAGAAC--AGAGGATGAGAA-------------------------------TGGC--------AGAAGG---------------------------AAGAGTTTCTAGAGAAGA-AAC-TAGAAAAGCATTTTTACAGTAGCCTTCTAGAAATA--------GA-AG----TGAC-AGTTTTTTT------------------------------TTTGCTTT----TGTT-TTTGTT-T----TTTC---------T-----------CTATTCAGATTATAAGCAATGCCTTGCAAATTTG-GAGT-TTAGACCTAATCTTGTTCAATAG--TCC----------------------------AG----------------AGT-ATCAAAG--G-C-T----CAG-G-----ATCA--ACTTTATAAATGTA-AGATAAT---TTATA-----TGCAATT-----------AC------------------AA-----AG-------------------------AATA--CTTGTTTACAG--------TTAG-----AAAGTTAGGA-GAAC----------AA------------------------------------TG-TT----------------------------------------------------------------------------------------------------------------------TA--ATTCGAAT-AC-TTTC---TTG-AGG-GTTTCAGACTTT-ACATCAGAT--AAATACCTT--GCA-CTTTTCTCAGCTCAATTACAACAAGAAT----------------GTTAT---------TCTATATT-TCTTGTTA-A------GGACGACCTGCCAGACTG--TGAGG------CCAAC---CAAC------------TCCTGCAG-A---T-GATTAGGCTCCAATAAATGCATCG-ACCAAAACTTATTACAGAAG------ACTT-AGATAAATTAA--CAGCAAAGGTTCCAT-GAAAC--AGACCTGGAATGAGTCTTAGAGACAA---------ATGATGGGTC-----------------------------A-GAAATGTTAGATAAGG---AGGAGG-ATTTGCAGAGGGCTCCGGGACT-AAGTCACCAAGTAATTGACCTGGAAGATGAA----GAAGCACATCTCTGCAGAGCTATTCAGCTAAGTAT--GCAAGGCAATTCCACAA---------------------------------------------ATT---------------TA---------TCTCAAGATGTTCCATAGACCT-----------CAGGGACA-AATCTCACTTCGAAAGAACTTTGGAAGACA----------AGAGAAACCTATT-TGAAAAGCAGCATCAGCAGCAGCAGCACCAG----------------------------------------------------------------------------GTAG----------------AT----------------TCACCAGGACAAATTTCAT------ATCCATCTGAAAGACTGACCACAACAA-------GTTCA---GGAGCAT--------TTGA--GAATGATC--T---A---GGTGAC---ATGA--GTGAATAAGC----------------------------------------------------CATGTTTC----------------------------------------------------------------------------------AGGCAGCCGTGACCA-------TGTCTTTAGAAA-----------CTGTTGG---AAGTAATT-----TG-----AAAATA-GAAG-GAA---AAAAATAT-----------------
>ATXN3L2_Chlorocebus_sabaeus
AAGTAGTC----AATCTTTCATGAGAAACAA-----GAAGGCTCGCTTTGTGCTCAA----CATTACTGGCATGATTTATTTT-AA-----------------GGAGAA-----TATTT-----TAGCCCTGTG-G------AATTATC-T---TCAATTGTACATCA-GC--------------------------------------TAGATGAAGAAC--AGAGGATGAGAC-------------------------------TGGC--------AGAAGG---------------------------AAGAGTTTCTAGAGAAGA-AAC-TAGAAACGCATTTTTACAGTAGCCTTCTGGAAATA--------GA-AG----TGAC-AGATTTTTT------------------------------TTTGCTTT----TGTT-TTTGTT-T----TTTC---------T-----------CTATTCAGGTTATAAGCAATGCCTTGCAAATTTG-GAGT-TTAGACCTAATCTTGTTCAATAG--TCC----------------------------AG----------------AGT-ATCAAAA--G-C-T----CAG-G-----ATCG--ACTTTATAAATGTA-AGATAAT---TTATA-----TGCAATT-----------AC------------------AA-----AG-------------------------AATA--CTTGTTTACAG--------TTAG-----AAAGTTAGGA-GAAC----------AA------------------------------------TG-TT----------------------------------------------------------------------------------------------------------------------TA--ATTCGAAT-AC-TTTC---TTG-AGG-GTTTCAGACTTA-ACATCAGAT--AACTACCTT--GCA-CTTTTCTCAGCTCAATTACGACAGGAAT----------------GTTAT---------TCTATATT-TCTTGTTA-A------GGATGACCTGCCAGACTG--TGAGG------CCAAC---CAAC------------TCCTGCAG-A---T-GATTAGGCTCCAATAAATGCATCG-ACCAAAACTTATTACAGAAG------ACTT-AGATAAATTAA--CAGCAAAGGTTCCAT-GAAAC--AGATCTGGAATGAATGTTAGAGACAA---------ATGATGGGTC-----------------------------A-GAAATGTTAGATGAGG---AGGAGG-ATTTGCAGAGGGTTCCAGGACT-AAGTCGCCAAGCAATTGACGTGGAAGATGAA----GAAGCACATCTCTGCAGAGCTATTCAGCTAAGTAT--GCAAGGCAATTCCACAA---------------------------------------------ATT---------------TA---------TCTCAAGATGTTCCATAGACCT-----------CAGGGACA-AATGTCACTTCGAAAGAGCTTTGGAAG-GA----------AGAGAAACCTATT-TGAAAAGCAGCAGCAGCAGCAGCACCACCACCAG-------------------------------------------------------------------------GTAG----------------AT----------------TCACCAGGACAAATTGCAT------ATCCATGTGAAAGACTGAC---CACAA-------GTTCA---GGAGCAT--------TTGA--GAGTGATC--T---A---GGTGAC---ATGA--GTGAATAAGC----------------------------------------------------CATGTTTC----------------------------------------------------------------------------------AGGCAGCCGTGACCA-------TGTCTTTAGAAA-----------CTGTTGG---AAGTAATT-----TG-----AAAATA-GAAG-GA----AAAAATAT-----------------
>ATXN3L2_Macaca_fascicularis
AAGTAGTC----AATCTTTCATGAGAAACAA-----GAAGGCTCGCTTTGTACTCAA----CATTGCTGGCATGATTTATTAT-AA-----------------AGAGAA-----TATCT-----TAGCCCTGTG-G------AATTATC-T---TCAATTGTACATCA-GC--------------------------------------TAGATGCAGAAC--AGAGGATGAGAA-------------------------------TGGC--------AGAAGG---------------------------AAGAGTTTCTAGAGAAGA-AAC-TAGAAACGCATTTTTACAGTAGCCTTCTGGAAATA--------GA-AG----TGAC-AGGTTTTTT-------------------------------TTGCTTT----TGTT-TTTGTT-T----TTTC---------T-----------CTATTCAGATTATAAGCAATGCCTTGCAAATTTG-GAGT-TTAGACCTAATCTTGTTCAATAG--TCC----------------------------GG----------------AGT-ATCAAAG--G-C-T----CAG-G-----ATCA--ACTTTCTAAATGTA-AGATAAT---TTACA-----TGCAATT-----------AC------------------AA-----AG-------------------------AATA--CTTGTTTACAG--------TTAG-----AAAGTTAGGA-GAAC----------AA------------------------------------TG-TT----------------------------------------------------------------------------------------------------------------------TA--ATTCGAAT-AC-TTTC---TTG-AGG-GTTTCAGACTTA-ACATCAGAT--AACTACCTT--GCA-CTTTTCTCAGCTCAATTACAACAGGAGT----------------GTTAT---------TCTATGTT-TCTTGTTA-A------GGACGACCTGCCAGACTA--TGAGG------CCAAC---CAAC------------TCCTGCAG-A---T-GATTAGGCTCCAATAAATGCATCG-ACCAAAACTTATTACAGAAG------ACTT-AGATAAAGTAA--CAGCAAAGGTTCCAT-GAAAC--AGATCTGGAATGAGTCTTAGAGACAA---------ATGAATGGTC-----------------------------A-GAAATGTTAGATGAGG---AGGAGG-AATTGCAGAGGGCTCCGGGACT-AAGTCGCCTAGTAATTGACCTGGAAGGTGAA----GAAGCACATCTCTGCAGAGCTATTCAGCTAAGTAT--GCAAGGCAATTCCACAA---------------------------------------------ATT---------------TA---------TCTCAAGATGTTTCATAGACCT-----------CAGGGACA-AATCTCACTTCGAAAGAACTTTGGAAGAGA----------AGAGAAACCTATT-TGAAAAGCAGCAGCAGCAGCAGCAGCACCAG----------------------------------------------------------------------------GTAG----------------AT----------------TCACCAGGACAAATTGCAT------ATCCATGTGAAAGACTGAC---CACAA-------GTTCA---GGAGCAT--------TTGA--GAGTGATC--T---A---GGTGAC---ATGA--CTGAATAACC----------------------------------------------------CATGTTTC----------------------------------------------------------------------------------AGGCAGCTGTGATCA-------TGTCTTTAGAAA-----------CCGTTGG---AAGTAATT-----TG-----AAAACA-GAAG-GA----AAAAATAT-----------------
>ATXN3L2_Macaca_mulatta
AAGTAGTC----AATCTTTCATGAGAAACAA-----GAAGGCTCACTTTGTACTCAA----CATTGCTGGCATGATTTATTAT-AA-----------------AGAGAA-----TATCT-----TAGCCCTGTG-G------AATTATC-T---TCAATTGTACATCA-GC--------------------------------------TAGATGCAGAAC--AGAGGATGAGAA-------------------------------TGGC--------AGAAGG---------------------------AAGAGTTTCTAGAGAAGA-AAC-TAGAAACGCATTTTTACAGTAGCCTTCTGGAAATA--------GA-AG----TGAC-AGGTTTTTT-------------------------------TTGCTTT----TGTT-TTTGTT-T----TTTC---------T-----------CTATTCAGATTATAAGCAGTGCCTTGCAAATTTG-GAGT-TTAGACCTAATCTTGTTCAATAG--TCC----------------------------GG----------------AGT-ATCAAAG--G-C-T----CAG-G-----ATCA--ACTTTATAAATGTA-AGATAAT---TTACA-----TGCAATT-----------AC------------------AA-----AG-------------------------AATA--CTTGTTTACAG--------TTAG-----AAAGTTAGGA-GAAC----------AA------------------------------------TG-TT----------------------------------------------------------------------------------------------------------------------TA--ATTCGAAT-AC-TTTC---TTG-AGG-GTTTCAGACTTA-ACATCAGAT--AACTACCTT--GCA-CTTTTCTCAGCTCAATTACAACAGGAAT----------------GTTAT---------TCTATATT-TCTTGTTA-A------GGACGACCTGCCAGACTA--TGAGG------CCAAC---CAAC------------TCCTGCAG-A---T-GATTAGGCTCCAATAAATGCATCG-ACCAAAACTTATTACAGAAG------ACTT-AGATAAAGTAA--CAGCAAAGGTTCCAT-GAAAC--AGATCTGGAATGAGTCTTAGAGACAA---------ATGAATGGTC-----------------------------A-GAAATGTTAGATGAGG---AGGAGG-AATTGCAGAGGGCTCCGGGACT-AAGTCGCCTAGTAATTGACCTGGAAGGTGAA----GAAGCACATCTCTGCAGAGCTATTCAGCTAAGTAT--GCAAGGCAATTCCACAA---------------------------------------------ATT---------------TA---------TCTCAAGATGTTCCATAGACCT-----------CAGGGACA-AATCTCACTTCGAAAGAACTTTGGAAGAGA----------AGAGAAACCTATT-TGAAAAGCAGCAGCAGCAGCAGCAGCACCAG----------------------------------------------------------------------------GTAG----------------AT----------------TCACCAGGACAAATTGCAT------ATCCATGTGAAAGACTGAC---CACAA-------GTTCA---GGAGCAT--------TTGA--GAGTGATC--T---A---GGTGAC---ATGA--CTGAATAAGC----------------------------------------------------CATGTTTT----------------------------------------------------------------------------------AGGCAGCTGTGATCA-------TGTCTTTAGAAA-----------CCGTTGG---AAGTAATT-----TG-----AAAACA-GAAG-GA----AAAAATAT-----------------
>ATXN3L2_Macaca_nemestrina
AAGTAGTC----AATCTTTCATGAGAAACAA-----GAAGGCTCGCTTTGTACTCAA----CATTGCTGGCATGATTTATTAT-AA-----------------GGAGAA-----TATCT-----TAGCCCTGTG-G------AATTATC-T---TCAATTGTACATCA-GC--------------------------------------TAGATGCAGAAC--AGAGGATGAGAA-------------------------------TGGC--------AGAAGG---------------------------AAGAGTTTCTAGAGAAGA-AAC-TAGAAACGCATTTTTACAGTAGCCTTCTGGAAATA--------GA-AG----TGAC-AGGTTTTTT-------------------------------TTGCTTT----TGTT-TTTGTT-T----TTTC---------T-----------CTATTCAGATTATAAGCAATGCCTTGCAAATTTG-GAGT-TTAGACCTAATCTTGTTCAATAG--TCC----------------------------GG----------------AGT-ATCAAAG--G-C-T----CAG-G-----ATCA--ACTTTATAAATGTA-AGATAAT---TTACA-----TGCAATT-----------AC------------------AA-----AG-------------------------AATA--CTTGTTTACAG--------TTAG-----AAAGTTAGGA-GAAC----------AA------------------------------------TG-TT----------------------------------------------------------------------------------------------------------------------TA--ATTCGAAT-AC-TTTC---TTG-AGG-GTTTCAGACTTA-ACATCAGAT--AACTACCTT--GCA-CTTTTCTCAGCTCAATTACAACAGGAAT----------------GTTAT---------TCTATATT-TCTTGTTA-A------GGACGACCTGCCAGACTA--TGAGG------CCAAC---CAAC------------TCCTGCAG-A---T-GATTAGGCTCCAATAAATGCATCG-ACCAAAACTTATTACAGAAG------ACTT-AGATAAAGTAA--CAGCAAAGGTTCCAT-GAAAC--AGATCTGGAATGAGTCTTAGAGACAA---------ATGAATGGTC-----------------------------A-GAAATGTTAGATGAGG---AGGAGG-AATTGCAGAGGGCTCCGGGACT-AAGTCGCCTAGTAATTGACCTGGAAGGTGAA----GAAGCACATCTCTGCAGAGCTATTCAGCTAAGTAT--GCAAGGCAATTCCACAA---------------------------------------------ATT---------------TA---------TCTCAAGATGTTCCATAGACCT-----------CAGGGACA-AATCTCACTTCGAAAGAACTTTGGAAGAGA----------AGAGAAACCTATT-TGAAAAGCAGCAACAGCAGCAGCAGCACCAG----------------------------------------------------------------------------GTAG----------------AT----------------TCACCAGGACAAATTGCAT------ATCCATGTGAAAGACTGAC---CACAA-------GTTCA---GGAGCAT--------TTGA--GAGTGATC--T---A---GGTGAC---ATGA--CTGAATAAGC----------------------------------------------------CATGTTTC----------------------------------------------------------------------------------AGGCAGCTGTGATCA-------TGTCTTTAGAAA-----------CCGTTGG---AAGTAATT-----TG-----AAAACA-GAAG-GA----AAAAATAT-----------------
>ATXN3L2_Macaca_thibetana_thibetana
AAGTAGTC----AATCTTTCATGAGAAACAA-----GAAGGCTCGCTTTGTACTCAA----CATTGCTGGCATGATTTATTAT-AA-----------------GGAGAA-----TATCT-----TAGCCCTGTG-G------AATTATC-T---TCAATTGTACATCA-GC--------------------------------------TAGATGCAGAAC--AGAGGATGAGAA-------------------------------TGGC--------AGAAGG---------------------------AAGAGTTTCTAGAGAAGA-AAC-TAGAAACGCATTTTTACAGTAGCCTTCTGGAAATA--------GA-AG----TGAC-AGGTTTTTT-------------------------------TTGCTTT----TGTT-TTTGTT-T----TTTC---------T-----------CTATTCAGATTATAAGCAATGCCTTGCAAATTTG-GAGT-TTAGACCTAATCTTGTTCAATAG--TCC----------------------------GG----------------AGT-ATCAAAG--G-C-T----CAG-G-----ATCA--ACTTTCTAAATGTA-AGATAAT---TTACA-----TGCAATT-----------AC------------------AA-----AG-------------------------AATA--CTTGTTTACAG--------TTAG-----AAAGTTAGGA-GAAC----------AA------------------------------------TG-TT----------------------------------------------------------------------------------------------------------------------TA--ATTCGAAT-AC-TTTC---TTG-AGG-GTTTCAGACTTA-ACATCAGAT--AACTACCTT--GCA-CTTTTCTCAGCTCAATTACAACAGGAAT----------------GTTAT---------TCTATATT-TCTTGTTA-A------GGACGACCTGCCAGACTA--TGAGG------CCAAC---CAAC------------TCCTGCAG-A---T-GATTAGGCTCCAATAAATGCATCG-ACCAAAACTTATTACAGAAG------ACTT-AGATAAAGTAA--CAGCAAAGGTTCCAT-GAAAC--AGATCTGGAATGAGTCTTAGAGACAA---------ATGAATGGTC-----------------------------A-GAAATGTTAGATGAGG---AGGAGG-AATTGCAGAGGGCTCCGGGACT-AAGTCGCCTAGTAATTGACCTGGAAGGTGAA----GAAGCACATCTCTGCAGAGCTATTCAGCTAAGTAT--GCAAGGCAATTCCACAA---------------------------------------------ATT---------------TA---------TCTCAAGATGTTCCATAGACCT-----------CAGGGACA-AATCTCACTTCGAAAGAACTTTGGAGGAGA----------AGAGAAACCTATT-TGAAAAGCAGCAGCAGCAGCAGCAGCACCAG----------------------------------------------------------------------------GTAG----------------AT----------------TCGCCAGGACAAATTGCAT------ATCCATGTGAAAGACTGAC---CACAA-------GTTCA---GGAGCAT--------TTGA--GAGTGATC--T---A---GGTGAC---ATGA--CTGAATAAGC----------------------------------------------------CATGTTTC----------------------------------------------------------------------------------AGGCAGCTGTGATCA-------TGTCTTTAGAAA-----------CCGTTGG---AAGTAATT-----TG-----AAAACA-GAAG-GA----AAAAATAT-----------------
>ATXN3L2_Papio_anubis
AAGTAGTC----AATCTTTCATGAGAAACAA-----GAAGGCTTACTTTGTACTCAA----CATTGCTGGCATGATTTATTAT-AA-----------------GGAGAA-----TATTT-----TAGCCCTGTG-G------AATTATC-T---TCAATTGTACATCA-GC--------------------------------------TAGATGAAGAAC--AGAGGATGAGAA-------------------------------TGGC--------AGAAGG---------------------------AAGAGTTTCTAGAGAAGA-AAC-TAGAAACGCATTTTTACAGTAGCCTTCTAGAAATA--------GA-AG----TGAC-AGGTTTTTT-------------------------------TTGCTT-----TGGT-TTTGTT-T----TTTC---------T-----------CTATTCAGATTATAAGCAATGCCTTGCAAATTTG-GAGT-TTAGACCTAATCTTGTTCAATAG--TCC----------------------------AG----------------AGT-ATCAAAG--G-C-T----CAG-G-----ATCA--ACTTTATAAATGTA-AGATAAT---TTATA-----TGCAATT-----------AC------------------AA-----AG-------------------------AATA--CTTGTTTACAG--------TTAG-----AAAGTTAGGA-GAAC----------AA------------------------------------TG-TT----------------------------------------------------------------------------------------------------------------------TA--ATTCGAAT-AC-TTTC---TTG-AGG-GTTTCAGACTTA-ACATCAGAT--AAATACCTT--GCA-CTTTTCTCAGCTCAATTACAACAGGAAT----------------GTTAT---------TCTATATT-TCTTGTTA-A------GGACGACCTGCCAGACTG--TGAGG------CCAAC---CAAC------------TCCTGCAG-A---T-GATTAGGCTCCAATAAATGCATCG-ACCAAAACTTATTACAGAAG------ACTT-AGATAAATTAA--CAGCAAAGGTTCCAT-GAAAC--AGACCTGGAATGAGTCTTAGAGACAA---------ATGATGGGTC-----------------------------A-GAAATGTTAGATAAGG---AGGAGG-ATTTGCAGAGGGCTCCGGGACT-AAGTCACCAAGTAATTGACCTGGAAGATGAA----GAAGCACATCTCTGCAGAGCTATTCAGCTAAGTAT--GCAAGGCAATTCCACAA---------------------------------------------ATT---------------TA---------TCTCAAGATGTTCCATAGACCT-----------CAGGAACA-AATCTCACTTCGAAAGAACTTTGGAAGACA----------AGAGAAACCTATT-TGAAAAGCAGCAGCAGCAGCAGCAGCAGCACCAG-------------------------------------------------------------------------GTAG----------------AT----------------TCACCAGGACAAATTTCAT------ATCCATCTGAAAGACTGACCACAACAA-------GTTCA---GGAGCAT--------TTGA--GAATGATC--T---A---GGTGAC---ATGA--GTGAATAAGC----------------------------------------------------CATGTTTC----------------------------------------------------------------------------------AGGCAGCCGTGACCA-------TGTCTTTAGAAA-----------CTGTTGG---AAGTAATT-----TG-----AAAATA-GAAG-GA----AAAAATAT-----------------
>ATXN3L2_Mandrillus_leucophaeus
AAGTAGTC----AATCTTTCATGAGAAACAA-----GAAGGCTTGCTTTGTACTCAA----CATTGCTGGCATGATTTATTAT-AA-----------------GGAGAA-----TATTT-----TAGCCCTGTG-G------AATTATC-T---TCAATTGTACATCA-GC--------------------------------------TAGATGCAGAAC--AGGGGATGAGAA-------------------------------TGGC--------AGAAGG---------------------------AAGAGTTTCTAGAGAAGA-AAC-TAGAAACGCATTTTTACAGTAGCCTTCTGGAAATA--------GA-AG----TGAC-AGGTTTTTT-------------------------------TTGCTTT----TGTT-TTTGTT-T----TTTC---------T-----------CTATTCAGATTATAAGCAATGCCTTGCAAATTTG-GAGT-TTAGACCTAATCTTGTTCAATAG--TCC----------------------------GG----------------AGT-ATCAAAG--G-C-T----CAG-G-----ATCA--ACTTTATAAACGTA-AGATAAT---TTATA-----TGCAATT-----------AC------------------AA-----AG-------------------------AATA--CTTGTTTACAG--------TTAG-----AAAGTTAGGA-GAAC----------AA------------------------------------TG-TT----------------------------------------------------------------------------------------------------------------------TA--ATTCGAAT-AC-TTTC---TTG-AGA-GTTTCAGACTTA-ACATCAGAT--AACTACCTT--GCA-CTTTTCTCAGCTCAATTACAACAGGAAT----------------GTTAT---------TCTATATT-TCTTGTTA-A------GGACGACCTGCCAGACTA--TGAGG------CCAAC---CAAC------------TCCTGCAG-A---T-GATTAGGCTCCAATAAATGCATCG-ACCAAAACTTATTACAGAAG------ACTT-AGATAAAGTAA--CAGCAAAGGTTCCAT-GAAAC--AGATCTGGAATGAGTCTTAGAGACAA---------ATGATGGGTC-----------------------------A-GAAATGTTAGATGAGG---AGGAGG-AATTGCAGAGGGCTCCAGGACT-AAGTCACCTAGTAATTGACCTGGAAGGTGAA----GAAGCACATCTCTGCAGAGCTATTCAGCTAAGTAT--GCAAGGCAATTCCACAA---------------------------------------------ATT---------------TA---------TCTCAAGATGTTCCATAGACCT-----------CAGGGACA-AATCTCACTTCGAAAGAGCTTTGGAAGAGA----------AGAGAAACCTATT-TGAAAAGCAGCAGCAGCAGCAGCAGCACCAG----------------------------------------------------------------------------GTAG----------------AT----------------TCACCAGGACAAATTGCAT------ATCCATGTGAAAGACTGAC---CACAA-------GTTCA---GGAGCAT--------TTGA--GAGTGATC--T---A---GGTGAC---ATGA--CTGAATAAGC----------------------------------------------------CATGTTTC----------------------------------------------------------------------------------AGGCAGCTGTGACCA-------TGTCTTTAGAAA-----------CCGTTGG---AAGTAATT-----TG-----AAAACA-GAAG-GA----AAAAATAT-----------------
>ATXN3L2_Colobus_angolensis_palliatus
AAGTAGTC----AATCTTTCATGAGAAACAA-----GAAGGCTCACTTTGTGCTCAA----CATTGCTGGCATGATTTATTAT-AA-----------------GGAGAA-----TATTT-----TAGCCCTGTG-G------AATTATC-T---TCTATTTTACATCA-GC--------------------------------------TAAATGAAGAAC--AGAGGATGAGAA-------------------------------TGGC--------AGAAGA---------------------------AAGAGTTTCTAGAGAAGA-AAC-TAGAAACACATTTTTACAGCAGCCTTCTGGAAATA--------GA-AG----GGAC-AGGTTTTTT--------------------------------TGCTTT----TGTT-TTTG-T-T----TTTT---------C-----------CTATTCAGGTTATAAGCAATGCCTTGAACATTTG-GGGT-TTAGACCTAATCTTGTTCAATAG--TCC----------------------------AG----------------AGT-ATCAAAG--G-C-T----CAG-C-----ATCA--ACTCTATAAATGTA-AGATAAT---TTATA-----TGCAATT-----------AT------------------AA-----AG-------------------------AATA--CTTGTTTACAG--------TTAG-----AAAGTTAGGA-GAAC----------AA------------------------------------TG-TT----------------------------------------------------------------------------------------------------------------------TA--ATTCGAAT-AC-TTTC---TTG-AGG-GTTTCAGACTTA-ACATCAGAT--AAATACCTT--GCA-GTTTTCTCAGCTCAGTTACAACAGGAAT----------------GTTAT---------TCTACACT-CCTTGTTG-A------GGATGACCTGCCAGACTG--TGAGG------CTGAC---CAAC------------TCCTGCAG-A---T-GACTAGGCTCCAATACATGCACCG-ACCAAAACTTATTACAGAAG------ACTT-AGATAAATTAA--CAGCAAAGGCTCCAT-GAAAC--AGACCTGCAATGAGTCTTAGAGACAA---------ATGATAGGTC-----------------------------A-GAAATGTTAGATGATG---AGGAGG-ATTTGCAGAGGGCTCCGGAACT-AAGTCGCCAAGTAATTGACCTTGAAGATGAA----GAAGCAGATCTCTGCAGAGCTATTCAGCTAAGTAT--GCAAGGCAATTCCAAAA---------------------------------------------ATT---------------TA---------TCTCAAAATGTTCCATAGACCT-----------CAGGGACA-AATCTCACTTCAAAAGAGCTTTGGAAGAGA----------AGAGAAACCTATT-TGAAAAGCAGCAGCAGCAGCAGCAGCACCAG----------------------------------------------------------------------------GTAG----------------AT----------------TCACCAGGACAAATTTCAT------ATCAATGTGAAAGACTGAC---CACAA-------GTTCA---GGAGCAT--------GTGA--GAGTGATC--T---A---GGTGAC---ATGA--GTGAATAAGC----------------------------------------------------CATGTTTC----------------------------------------------------------------------------------AGGCAGCTGTGACCA-------TGTCTTTAGAAA-----------CTGTTGG---AAATAATT-----TG-----AAAACA-GAAG-GA----AAAAATAT-----------------
>ATXN3L2_Cebus_imitator
AGGGAGTC----CATCTTTCATGAGAAACAA-----GAAGGCTCACTTTGTGCTCAA----CATTGCCTGCATGATTTA-TGC-AA-----------------GGAGAA-----TATTT-----TAGCCTTGTG-G------AATTATC-T---TCAACCGTACATCA-GC--------------------------------------TAGATGAAGAAG--AAAGGATGAGAC-------------------------------TGGC--------AGAAGG---------------------------A---GTTTCTAGTGAAGA-AAC-TAGAAACACA-TTTTTCAGCAGCCTTCTGGAAATA--------TC-AA----TTTT-T-----------------------------------TTGTTTGTTTT-TGTTTTA-TTTTGT-T----TTTC---------T-----------CTTTTCAGGTTATAAGCAATGCCTTGAAAATTTG-GGGT-TTAGACCTAACCTTGTTCAATAG--TCC----------------------------AG----------------AGT-ATCAGAG--G-C-T----CAG-G-----ATTG--ATCCTATAAATGTA-AGATAAT---TTGTA-----TGCAATT-----------AT------------------AA-----AG-------------------------AATA--CTTGTTTACAG--------TTAG-----AAAGTTAGGA-AAAC----------AG------------------------------------TGGTT----------------------------------------------------------------------------------------------------------------------TA--ATTTGAAT-AC-TTTC---TTG-ACG-GTTTCAGACTTA-ACATCAGAT--AAATACCTT--GTA-CTTTTCTCA-CTTGATTACAACAGAAAT----------------GTTAT---------TCTATATTTTCTTGTAA-A------GGACGATCTGCTAGATTG--TGA---------------------------------------G-C---T-GATTAGGGTCCAATACATGCATCG-ACCAAAACTCACTGCAGAAG------AATT-AGATAAATTAA--CAGGGAAGATTCCAT-AAAAC--AAACCTGCAATGAGTCTTAGAGGCAA---------ATGATGGGTC-----------------------------A-GAAATGTGAGATGATG---AGGAGG-ACTTACAGAGGGCTGTGGCACT-AAGTAGCCAAATAATTGACCTGGAAGATGAA----GACACAAATCTCTGCAGGGCTGTTCAGCTAAGTAT--GTATGGCAGTTCTAGAA---------------------------------------------ATT---------------TA---------TCTTGAGATATTCCATAGTCCT-----------GAGAGACA-AATCTAACTTCAGAAGAGCTTTGGAAGAGA----------AGAGAAACAT--T-TGAAAAGGAGCAGCAGCAGCAA-------------------------------------------------------------------------------------GTGG----------------AT----------------TCCCCAGGACAAACTTCAT------ATCCATGTGAAAGGCCGAT---CACAA-------GTTCA---GGAGCAT--------TTGG--GAGTGATC--T---A---GGTGATGCAATGG--GTGAATAAGT----------------------------------------------------CACTTTTC----------------------------------------------------------------------------------AGGCAGCTGTGACCA-------TGTC-TTAGAAA-----------CTGTGGG---AAATAATT-----TT-----AAAAAA-GAAG-G------AAAATAT-----------------
>ATXN3L2_Rhinopithecus_bieti
AAGTAGTC----AATCTTTCATAAGAAGCAA-----GAAGGCTCACTTTGTGCTCAA----CAATTCTGGCATGATTTATTAT-AA-----------------GGAGAA-----TATTT-----TAGGCCTGTG-G------AATTATC-T---TCTATTTTACATCA-GC--------------------------------------TAAATGAAGAAC--AGAGGATGAGAA-------------------------------TGGC--------AGAAGG---------------------------AAGAGTTTCTAGAGAAGA-AAC-TAGAAACACATTTTTACAGCAGCCTTCTGGAAATA--------GA-AG----TGAC-AGGTTTTTT-------------------------------TTGCTTT----TGTTTTTGTTT-T----TTTC---------T-----------CTATTCAGGTTATAAGCAATGCCTTGAAAATT-G-GGAT-TTAGACCTAATCTTGTTCAATAG--TCC----------------------------AG----------------AGT-ATCAAAG--G-C-T----CAG-G-----ATCA--ACTCTATAAATGTA-AGATAAT---TTCTA-----TGCAATT-----------AT------------------AA-----AG-------------------------AATA--CGTGTTTACAG--------TTAG-----AAAGTTAGGA-GAGC----------AA------------------------------------TG-TT----------------------------------------------------------------------------------------------------------------------TA--ATTCGAAT-AC-TTTC---TTG-AGG-GTTTCAGACTTA-ACATCAGAT--AAATACCCT--GCA-CTTTTCTCAGCTCAATTACAACAGGAAT----------------GTTAT---------TCTACACT-TCTTGTTG-A------GGATGACCTGCCAGACTG--TGAGG------CCGAC---CAAC------------TCCTGCAG-A---T-GACTAGGCTCCAATACATGCATCG-ACCAAAACTTATTACAGAAG------ACTT-AGATAAATTAA--CAGCAAAGGCTCCAT-GAAAC--AGACCTGGAATGAGTCTTAGAGACAA---------ATGATGGGTC-----------------------------A-GAAATGTTAGATGATG---AGGAGG-ATTTGCAGAGGGCTCCGGGACT-AAGTCGCCAAGTAATTGACCTGGAAGATGAA----GAAGCAGATCTCTGCAGAGCTCTTCAGCTAAGTAT--GCAAGGCAATTCCAGAA---------------------------------------------ATT---------------TA---------TCTCAAGATGTTCCGTAGACCT-----------CAGGGACA-AATCTCACTTCAAAAGAGCTTTGGAAGAGA----------AGAGAAACCTATT-TGAAAAGCAGCAGCAGCAGCAGCAGCAGCAGCACCAG----------------------------------------------------------------------GTAG----------------AT----------------TCACCAGGACAAATTTCAT------ATCCATGTGAAAGACTGAC---CACAA-------GTTCA---GGAGCAT--------GTGA--GAGTGATC--T---A---GGTGAC---ATGA--GTGAATAAGC----------------------------------------------------CATGTTTC----------------------------------------------------------------------------------AGGCAGCTGTGACCA-------TGTCTTTAGAAA-----------CTGTTGG---AAATAATT-----TG-----AAAACA-GAAG-GA----AAAAATAT-----------------
>ATXN3L2_Rhinopithecus_roxellana
AAGTAGTC----AATCTTTCATAAGAAGCAA-----GAAGGCTCACTTTGTGCTCAA----CAATTCTGGCATGATTTATTAT-AA-----------------GGAGAA-----TATTT-----TAGGCCTGTG-G------AATTATC-T---TCTATTTTACATCA-GC--------------------------------------TAAATGAAGAAC--AGAGGATGAGAA-------------------------------TGGC--------AGAAGG---------------------------AAGAGTTTCTAGAGAAGA-AAC-TAGAAACACATTTTTACAGCAGCCTTCTGGAAATA--------GA-AG----TGAC-AGGTTTTTT-------------------------------TTGCTTT----TGTTTTTGTTT-T----TTTC---------T-----------CTATTCAGGTTATAAGCAATGCCTTGAAAATTTG-GGAT-TTAGACCTAATCTTGTTCAATAG--TCC----------------------------AG----------------AGT-ATCAAAG--G-C-T----CAG-G-----ATCA--ACTCTATAAATGTA-AGATAAT---TTCTA-----TGCAATT-----------AT------------------AA-----AG-------------------------AATA--CGTGTTTACAG--------TTAG-----AAAGTTAGGA-GAGC----------AA------------------------------------TG-TT----------------------------------------------------------------------------------------------------------------------TA--ATTCGAAT-AC-TTTC---TTG-AGG-GTTTCAGACTTA-ACATCAGAT--AAATACCCT--GCA-CTTTTCTCAGCTCAATTACAACAGGAAT----------------GTTAT---------TCTACACT-TTTTGTTG-A------GGATGACCTGCCAGACTG--TGAGG------CCGAC---CAAC------------TCCTGCAG-A---T-GACTAGGCTCCAATACATGCATCG-ACCAAAACTTATTACAGAAG------ACTT-AGATAAATTAA--CAGCAAAGGCTCCAT-GAAAC--AGACCTGGAATGAGTCTTAGAGACAA---------ATGATGGGTC-----------------------------A-GAAATGTTAGATGATG---AGGAGG-ATTTGCAGAGGGCTCCGGGACT-AAGTCGCCAAGTAATTGACCTGGAAGATGAA----GAAGCAGATCTCTGCAGAGCTCTTCAGCTAAGTAT--GCAAGGCAATTCCAGAA---------------------------------------------ATT---------------TA---------TCTCAAGATGTTCCGTAGACCT-----------CAGGGACA-AATCTCACTGCAAAAGAGCTTTGGAAGAGA----------AGAGAAACCTATT-TGAAAAGCAGCAGCAGCAGCAGCAGCAGCAGCAGCACCAG-------------------------------------------------------------------GTAG----------------AT----------------TCACCAGGACAAATTTCAT------ATCCATGTGAAAGACTGAC---CACAA-------GTTCA---GGAGCAT--------GTGA--GAGTGATC--T---A---GGTGAC---ATGA--GTGAATAAGC----------------------------------------------------CATGTTTC----------------------------------------------------------------------------------AGGCAGCTGTGACCA-------TGTCTTTAGAAA-----------CTGTTGG---AAATAATT-----TG-----AAAACA-GAAG-GA----AAAAATAT-----------------
>ATXN3L2_Piliocolobus_tephrosceles
AAGTAGTC----AATCTTTCATGAGAAACAA-----GAAGGCTCACTTTGTGCTCAA----CATTGCTGGCATGATTTATTAT-AA-----------------GGAGAA-----TATTT-----TAGCCCTGTG-G------AATTATC-T---TCTATTTTACATCA-GC--------------------------------------TAAATGAAGAAC--AGAGGATGAGAA-------------------------------TGGC--------AGAAGG---------------------------AAGAGTTTCTAGAGAAGA-AAC-TAGAAACACGTTTTTACAGCAGCCTTCTGGAAATA--------GA-AG----TGAC-AGGTTTTTT--------------------------------TGCTTT----TGTT-TTTG-T-T----TTTT---------C-----------CTATTCAGGTTATAAGCAATGCCTTGAAAATTTG-GGTT-TTAGGCCTAATCTTGTTCAATAG--TCC----------------------------AG----------------AGT-ATCAAAA--G-C-T----CAG-C-----ATCA--ACTCTATAAATGTA-AGATAAT---TTATA-----TGCAATT-----------AT------------------AA-----AG-------------------------AATA--CTTGTTTACAG--------TTAG-----AAAGTTAGGA-GAAC----------AA------------------------------------TG-TT----------------------------------------------------------------------------------------------------------------------TA--ATTCAAAT-AC-TTTC---TTG-AGG-GTTTCAGACTTA-ACATCAGAT--AAATACCTT--GCA-GTTTTCTCAGCTCAATTACAACAGGAAT----------------GTTAT---------TCTACACT-CCTTGTTG-A------GGATGACCTGCCAGACTG--TGAGG------CTGAC---CAAC------------TCCTGCAG-A---T-GACTAGGCTCCAATACATGCACCG-ACCAAAACTTATTACAGAAG------ACTT-AGATAAATTAA--CAGCAAAGGCTCCAT-GAAAC--AGACCTGGAATGAGTCTTAGAGACAA---------ATGATGGGTC-----------------------------A-GAAATGTTAGATGATG---AGGAGG-ATTTGCAGAGGGCTCCGGAACT-AAGTCGCCAAGTAATTGACCTTGAAGATGAA----GAAGCAGATCTCTGCAGAGCTATTCAGCTAAGTAT--GCAAGGCAATTCCAGAA---------------------------------------------ATT---------------TA---------TCTCAAGATGTTCCATAGACCT-----------CAGGGACA-AATCTCACTTCAAAAGAGCTTTGGAAGAGA----------AGAGAAACCTATT-TGAAAAGCAGCAGCAGCATCAGCAGCACCAG----------------------------------------------------------------------------GTAG----------------AT----------------TCACCAGGACAAATTTCAT------ATCCATGTGAAAGACTGAC---CACAA-------GTTCA---GGAGCAT--------GTGA--GAGTGATC--T---A---GGTGAC---ATGA--GTGAATAAGC----------------------------------------------------CATGTTTC----------------------------------------------------------------------------------AGGCAGCTGTGACCA-------TGTCTTTAGAAA-----------CTGTTGG---AAATAATT-----TG-----AAAACA-GAAG-GA----AAAAATAT-----------------
>ATXN3L2_Aotus_nancymaae
AGGGAGTC----CATCTTTCATGAGAAACAA-----GAAGGCTCACTTTGTGCTCAA----CATTGCCTGCATGATTTATTGC-AA-----------------GGAGAA-----TATTT-----TAGTCTTGTG-G------AATTATC-T---TCAACTGTACATCA-GC--------------------------------------TAGATGAAGAAG--AGAGGATGAGAC-------------------------------TGGC--------AGAAGG---------------------------A---GTTTCTAGTGAAGA-AAC-TAGAAACACA-TTTTTCAGCAGCCTTCTGGAAATA--------TA-AG----CGAC-AGTTTTTTT-------------------------GTTTGTTTGTTTT-TGTTTTG-TTTTGT-T----TTTC---------T-----------TTTTTCAGGTTATAAGCAATGCTTTGAAAATTTC-GGGT-TTAGACCTAACCTTGTTCAATAG--TCC----------------------------AG----------------AGT-ATCAAAG--G-C-T----CAA-G-----ATTG--ATCCTATAAATGTA-AGATAAT---TTGTA-----TACAATT-----------AT------------------AA-----AG-------------------------AATA--CTTGTTTACAG--------TTAG-----AAAGTTAGGA-AAAC----------AG------------------------------------TGGTT----------------------------------------------------------------------------------------------------------------------TA--ATTTGAAT-AC-TTAC---TTG-ATG-GTTTCAGACTTA-ACATCATAT--AAATACCTT--GTA-CTTTTCTCTGCTTGATTACAACAGAAAT----------------GTTAT---------TCTATATTTTCTTGTAA-A------GGACGATCTGCCAGATTG--TGAGC------CCGAC---CAAC------------TCCTGCAG--------ATTAGGGTCCAATACATGCATCG-ACCAAAACTTACTGCAGAAG------AATT-AGATAAATTAA--CAGGGAAGATTCCAT-AAAAC--AAACCTGCAATGAGTCTTAGAGGCAA---------ATGATGGGTC-----------------------------A-GAAATGTGAGATGATG---AGGAGG-ACTTACAGAGGGTTCTGGCACT-AAGTAGCCAAATAATTGACCTGGAAGATGAA----GAAGCAAATCTCTGGAGGG-----CAGCTAAGTAT--GCATGGCAGCTCTAGAA----------------------------------------------TT---------------TA---------TCTTCAGATATTCCATAGACCT-----------GAGAAACA-AATCTCACTTCAGAAGGGCTTCGGAAGAGA----------AGAGAAACACATT-TGAAAAGGAGCAGCAGCAGCAA-------------------------------------------------------------------------------------GTGG----------------AT----------------TCACCAGGACAAACTTCAT------ATCCATGTGAAAGGCTGAC---CACAA-------GTTCA---GGGGCAT--------TTGG--GAGTGATC--T---A---GGTGACACAATGA--GTGAATGAGC----------------------------------------------------CACTTTTC----------------------------------------------------------------------------------AGGCAGCTGTGACCA-------TGTC-TTAGAAA-----------CTGTTGG---AAAAAATT-----TT-----TAAAAA-GAAG-GA-----AAAATAC-----------------
>ATXN3L2_Saimiri_boliviensis_boliviensis
AGGGAGTC----CATCTTTCATGAGAAACAA-----GAAGACCCACTTTGTGCTCAA----CACTGCCTGCATGATTTATTGC-AA-----------------GGAGAA-----CATTT-----TTGCCTTGTG-G------AATTATC-T---TCAACTGTACATCA-GC--------------------------------------TAGATGAAGAAG--AGAGGATGAGAC-------------------------------TGGC--------AGAAGG---------------------------A---GTTTCTAGCGAAGA-AAC-GAGGAATACA-TTTTTCAGCAGCCTTCTGGAAATA--------TA-AG----CAAC-AGGTTTTTGTTGTTGTTGTTGTTGTTGTTTTGTTTTTTGTTTGTTTGTTTGTTTG-TTTTGT-T----TTTC---------T-----------CTTTTCAGGTCATAAGAAATGCCTTGAAAATTTG-GGGT-TTAGACCTAAGCTTGTTCAATAG--TCC----------------------------GG----------------AAT-ATCAGAG--G-C-T----CAG-G-----ATTG--ATCCTCTAAGTGTA-AGATAAT---TTGTC-----TGCAATT-----------AT------------------AA-----AG-------------------------AATA--CTTGTTTACAG--------TTAG-----AAAGTTAGGA-AAAC----------AG------------------------------------TGGTT----------------------------------------------------------------------------------------------------------------------TA--ATTTGAGT-AC-TTTC---TTG-ACG-GTTTCAGACTTA-ACATCAGAT--AAATATCTT--GTA-CTTTTGTCGGCTTGATTACAACAGAAAT----------------GTTAT---------TCTATATTTTCTTGCAA-A------GGACGATCTGCCAGATTG--TGAGC------CTGAC---CAAC------------TCCTGCAG-A---T-GATTAGGGTCCAATACCTGCATTG-ACCAAAACTTACTGCAGAAG------AACT-AGATAAATTAA--CCGGAAAGATTCCAT-AAAAC--AAAACTGCAATGAGTCTTAGAGGCAA---------ATGATGGGTC-----------------------------A-GAAATGTGAGATGATG---AGGAGGACTTAACAGAGGGCTCTGGCACT-AAGTAGCCAAATAATTGACCTGGAAGATGAA----GAAGCAAATCTCTCCAGGGCTGTTCAGCTAAGTAT--GCATGGCAGTTCTCGAA---------------------------------------------ATT---------------TA---------TCTTGAGATATTCCATAGACCT-----------GAGAGACA-AATGTTACTTCAGAAGAGCTTCAGAAGAGA----------AGAGAAACATATT-TGAAAAGGAGCAGCAGCAGCAGCAA----------------------------------------------------------------------------------GTGG----------------AT----------------TCACCAGGACAAACTTCAT------ATCCATGTGAAAGGCTCAC---CACAA-------GTTCA---GGAGCAT--------TTGG--GAGTGATC--T---A---GGTGATGCAATGG--GTGAATAAGC----------------------------------------------------CACTTTTC----------------------------------------------------------------------------------AGGCAGCTGTGACCG-------TGTC-TTAGAAA-----------CTGTTGG---AAATAATT-----TT-----TAAAAA-GAGG-GA-----AAAATAC-----------------
>ATXN3L2_Sapajus_apella
AGGGAGTC----CATCTTTCATGAGAAACAA-----GAAGGCTCACTTTGTGCTCAA----CATTGCCTGCGTGATTTA-TGC-AA-----------------GGAGAA-----TATTT-----TAGCCTTGTG-G------AATTATC-T---TCAACCGTACATCA-GC--------------------------------------TAGATGAAGAAG--AGAGGATGAGAC-------------------------------TGGC--------AGAAGG---------------------------A---GTTTCTAGTGAAGA-AAC-TAGAAACGCA-TTTTTCAGCAGCCTCCTGGAAATG--------TC-AA----TTTT-T-----------------------------------TTGTTTGTTTT--TGTTTA-TTTTGT-T----TTTC---------T-----------CTTTTCAGGTTATAAGCAATGCCTTGAAAATTTG-GGGT-TTAGACCTAACCTTGTTCAATAG--TCC----------------------------AG----------------AGT-ATCAGAG--G-C-T----CAG-G-----ATTG--ATCCTCTAAATGTA-AGATAAT---TTGTA-----TGCAATT-----------AT------------------AA-----AG-------------------------AATA--CTTGTTTACAG--------TTAG-----AAAGTTAGGA-AAAC----------AG------------------------------------TGGTT----------------------------------------------------------------------------------------------------------------------TA--ATTTGAAT-AC-TTTC---TTG-ACG-GTTTCAGACTTA-ACATCAGAT--AAATACCTT--GTA-CTTTTCTCA-CTTGATTACAACAGAAAT----------------GTTAT---------TCTATATTTTCTTGTAA-A------GGACGATCTGCTAGATTG--TGAGC------CCGAC---CAAC------------TCCTGGAG-A---T-GATTAGGGTCCAATACATGCATCG-ACCAAAACTCACTGCAGAAG------AATT-AGATAAATTAA--CAGGGAAGATTCCAT-AAAAC--AAACCTACAATGAGTCTTAGAGGCAA---------ATGATGGGTC-----------------------------A-GAAATGTGAGATGATG---AGGAGG-ACTTACAGAGGGCTCTGGCACT-AAGTAGCCAAATAATTGACCTGGAAGATGAA----GACACAAATCTCTGCAGGGCTGTTCAGCTAAGTAT--GTATGGCAGTTCTAGAA---------------------------------------------ATT---------------TA---------TCTTGAGATATTCCATAGACCT-----------GAGAGACA-AATCTAACTTCAGAATAACTTTGGAAGAGA----------AGAGAAACAT--T-TGAAAAGGAGCAGCAGCAGCAA-------------------------------------------------------------------------------------GTGG----------------AT----------------TCCCCAGGACAAACTTCAT------ATCCATGTGAAAGGCCGAT---CACAA-------GTTCA---GGAGCAT--------TTGG--GAGTGATC--T---A---GGTGATGCAATGG--GTGAATAAGT----------------------------------------------------CACTTTTC----------------------------------------------------------------------------------AGGCAGCTGTGACCA-------TGTC-TTAAAAA-----------CTGTGGC---AATTAATT-----TT-----AAAAAA-GAAG-GA-----AAAATAT-----------------
>ATXN3L2_Trachypithecus_francoisi
AAGTAGTC----AATCTTTCATAAGAAACAA-----GAAGGCTCACTTTGTGCTCAA----CAATTCTGGCATGATTTATTAT-AA-----------------GGAGAA-----TATTT-----TAGGCCTGTG-G------AATTATC-T---TCTATTTTACATCA-GC--------------------------------------TAAATGAAGAAC--AGAGGATGAGAA-------------------------------TGGC--------AGAAGG---------------------------AAGAGTTTCTAGAGAAGA-AAC-TAGAAACACATTTTTACAGCAGCCTTCTGGAAATA--------GA-AG----TGAC-AGATTTTTG-------------------------------TTGCTTT----TGTTTTTGTTT-T----TTTC---------T-----------CTATTCAGGTTATAAGCAA-GCCTTGAAAATTTG-GGAT-TTAGACCTAATCTTGTTCAATAG--TCC----------------------------AG----------------AGT-ATTAAAG--G-C-T----CAG-G-----ATCA--ACTCTATAAATGTA-AGATAAT---TTCTA-----TGCAATT-----------AT------------------AA-----AG-------------------------AATA--CTTGTTTACAG--------TTAG-----AAAGTTAGGA-GAAC----------AA------------------------------------TG-TT----------------------------------------------------------------------------------------------------------------------TA--ATTCGAAT-AC-TTTC---TTG-AGG-GTTTCAGACTTA-ACATCAGAT--AAATACCTT--GTA-CTTTTCTCAGCTCAATTACAACAGGAAT----------------GTTAT---------TCTACACT-TCTTGTTG-A------GGATGACCTGCCAGACTG--TGAGG------CCGAC---CAAC------------TCCTGCAG-A---T-GACTAGGCTCCAATACATGCATCG-ACCAAAACTTATTACAGAAG------ACTT-AGATAAATTAA--CAGCAAAGGCTCCAT-GAAAC--AGACCTGGAATGAGTCTTAGAGACAA---------ATGATGGGTC-----------------------------A-GAAATGTTGGATGATG---AGGAGG-ATTTGCAGAGGGCTCGGGGACT-AAGTCGCCAAGTAATTGACCTGGAAGATGAA----GAAGCAGATCTCTGCAGAGCTCTTCAGCTAAGTAT--GCAAGGCATTTCCAGAA---------------------------------------------ATT---------------TA---------TCTCAAGATGTTCCATAGACCT-----------CAGGGACA-AATCTCACTTCAAAAGAGCTTTGGAAGAGA----------AGAGAAACCTATT-TGAAAAGCAGCAGCAGCAGCAGCAGCAGCACCAG-------------------------------------------------------------------------GTAG----------------AT----------------TCACCAGGACAAATTTCAT------ATCCATGTGAAAGACTGAC---CACAA-------GTTCA---GGAGCAT--------GTGA--GAGTGATC--T---A---GGTGAC---ATGA--GTGAATAAGC----------------------------------------------------CATGTTTC----------------------------------------------------------------------------------AGGCAGCTGTGACCA-------TGTCTTTAGAAA-----------CTGTTGG---AAATAATT-----TG-----AAAACA-GAAG-GA----AAAAATAT-----------------
>ATXN3L2_Theropithecus_gelada
AAGTAGTC----AATCTTTCATGAGAAACAA-----GAAGGCTTACTTTGTACTCAA----CATTGCTGGCATGATTTATTAT-AA-----------------GGAGAA-----TATTT-----TAGCCCTGTG-G------AATTATC-T---TCAATTGTACATCA-GC--------------------------------------TAGATGAAGAAC--AGAGGATGAGAA-------------------------------TGGC--------AGAAGG---------------------------AAGAGTTTCTAGAGAAGA-AAC-TAGAAACGCATTTTTACAGTAGCCTTCTAGAAATA--------GA-AG----TGAC-AGGTTTTTT-------------------------------TTGCTT-----TGGT-TTTGTT-T----TTTC---------T-----------CTATTCAGATTATAAGCAATGCCTTGCAAATTTG-GAGT-TTAGACCTAATCTTGTTCAATAG--TCC----------------------------AG----------------AGT-ATCAAAG--G-C-T----CAG-G-----ATCA--ACTTTATAAATGTA-AGATAAT---TTATA-----TGCAATT-----------AC------------------AA-----AG-------------------------AATA--CTTGTTTACAG--------TTAG-----AAAGTTAGGA-GAAC----------AA------------------------------------TG-TT----------------------------------------------------------------------------------------------------------------------TA--ATTCGAAT-AC-TTTC---TTG-AGG-GTTTCAGACTTA-ACATCAGAT--AAATACCTT--GCA-CTTTTCTCAGCTCAATTACAACAGGAAT----------------GTTAT---------TCTATATT-TCTTGTTA-A------GGACGACCTGCCAGACTG--TGAGG------CCAAC---CAAC------------TCCTGCAG-A---T-GATTAGGCTCCAATAAATGCATCG-ACCAAAACTTATTACAGAAG------ACTT-AGATAAATTAA--CAGCAAAGGTTCCAT-GAAAC--AGACCTGGAATGAGTCTTAGAGACAA---------ATGATGGGTC-----------------------------A-GAAATGTTAGATAAGG---AGGAGG-ATTTGCAGAGGGCTCCGGGACT-AAGTCACCAAGTATTTGACCTGGAAGATGAA----GAAGCACATCTCTGCAGAGCTATTCAGCTAAGTAT--GCAAGGCAATTCCACAA---------------------------------------------ATT---------------TA---------TCTCAAGATGTTCCATAGACCT-----------CAGGGACA-AATCTCACTTCGAAAGAACTTTGGAAGACA----------AGAGAAACCTATT-TGAAAAGCAGCATCAGCAGCAGCAGCAGCACCAG-------------------------------------------------------------------------GTAG----------------AT----------------TCACCAGGACAAATTTCAT------ATCCATCTGAAAGACTGACCACAACAA-------GTTCA---GGAGCAT--------TTGA--GAATGATC--T---A---GGTGAC---ATGA--GTGAATAAGC----------------------------------------------------CATGTTTC----------------------------------------------------------------------------------AGGCAGCCGTGACCA-------TGTCTTTAGAAA-----------CTGTTGG---AAGTAATT-----TG-----AAAATA-GAAG-GA----AAAAATAT-----------------
>ATXN3_Homo_sapiens
ATGGAGTC----CATCTTCCACGAGAAACAA-----GAAGGCTCACTTTGTGCTCAA----CATTGCCTGAATAACTTATTGC-AA-----------------GGAGAA-----TATTT-----TAGCCCTGTG-G------AATTATC-C---TCAATTGCACATCA-GC--------------------------------------TGGATGAGGAGG--AGAGGATGAGAA-------------------------------TGGC--------AGAAGG---------------------------AGGAGTTACTAGTGAAGA-TTA-TC---GCACGTTTTTACAGCAGCCTTCTGGAAATA--------TG-GA----TGAC-AGT-------------------------------------------------------GGTT-T----TTTC---------T-----------CTATTCAGGTTATAAGCAATGCCTTGAAAGTTTG-GGGT-TTAGAACTAATCCTGTTCAACAG--TCC----------------------------AG----------------AGT-ATCAGAG--G-C-T----CAG-G-----ATCG--ATCCTATAAATGAA-AGATCAT---TTATA-----TGCAATT-----------AT------------------AA-----GG-------------------------AACA--CTGGTTTACAG--------TTAG-----AAAATTAGGA-AAAC----------AG------------------------------------TGGTT----------------------------------------------------------------------------------------------------------------------TA--ACTTGAAT-TC-TCTC---TTG-ACG-GGTCCAGAATTA-ATATCAGAT--ACATATCTT--GCA-CTTTTCTTGGCTCAATTACAACAGGAAG----------------GTTAT---------TCTATATT-TGTCGTTA-A------GGGTGATCTGCCAGATTG--CGAAG------CTGAC---CAAC------------TCCTGCAG-A---T-GATTAGGGTCCAACAGATGCATCG-ACCAAAACTTATTGGAGAAG------AATT-AGCACAACTAAAAGAGCAAAGAGTCCAT-AAAAC--AGACCTGGAACGAGTGTTAGAAGCAA---------ATGATGGCTC-----------------------------A-GGAATGTTAGACGAAGATGAGGAGG-ATTTGCAGAGGGCTCTGGCACT-AAGTCGCCAAGAAATTGACATGGAAGATGAG----GAAGCAGATCTCCGCAGGGCTATTCAGCTAAGTAT--GCAAGGTAGTTCCAGAA---------------------------------------------ACA---------------TA---------TCTCAAGATATGACACAGACAT-----------CAGGTACA-AATCTTACTTCAGAAGAGCTTCGGAAGAGA----------CGAGAAGCCTACTTTGAAAAACAGCAGCAAAAGCAGCAACAGCAGCAGCAGCAGCAGCAGCAG----------------------------------------------------------GGGG----------------AC----------------CTATCAGGACAGAGTTCAC------ATCCATGTGAAAGGCCAGC---CACCA-------GTTCA---GGAGCAC--------TTGG--GAGTGATC--T---A---GGTGATGCTATGA--GTGAAGAAGA----------------------------------------------------CATGCTTC----------------------------------------------------------------------------------AGGCAGCTGTGACCA-------TGTCTTTAGAAA-----------CTGTCAG---AAATGATT-----TG-----AAAACA-GAAG-GAA---AAAAATAA-----------------
>ATXN3_Gorilla_gorilla_gorilla
ATGGAGTC----CATCTTCCACGAGAAACAA-----GAAGGCTCACTTTGTGCTCAA----CATTGCCTGAATAACTTATTGC-AA-----------------GGAGAA-----TATTT-----TAGCCCTGTG-G------AATTATC-C---TCAATTGCACATCA-GC--------------------------------------TGGATGAGGAGG--AGAGGATGAGAA-------------------------------TGGC--------AGAAGG---------------------------AGGAGTTACTAGTGAAGA-TTA-TC---GCACGTTTTTACAGCAGCCTTCTGGAAATA--------TG-GA----TGAC-AGT-------------------------------------------------------GGTT-T----TTTC---------T-----------CTATTCAGGTTATAAGCAATGCCTTGAAAGTTTG-GGGT-TTAGAACTAATCCTGTTCAACAG--TCC----------------------------AG----------------AGT-ATCAGAG--G-C-T----CAG-G-----ATCG--ATCCTATAAATGAA-AGATCAT---TTATA-----TGCAATT-----------AT------------------AA-----GG-------------------------AACA--CTGGTTTACAG--------TTAG-----AAAATTAGGA-AAAC----------AG------------------------------------TGGTT----------------------------------------------------------------------------------------------------------------------TA--ACTTGAAT-TC-TCTC---TTG-ACG-GGTCCAGAATTA-ATATCAGAT--ACATATCTT--GCA-CTTTTCTTGGCTCAATTACAACAGGAAG----------------GTTAT---------TCTATATT-TGTTGTTA-A------GGGTGATCTGCCAGATTG--CGAAG------CTGAC---CAGC------------TCCTGCAG-A---T-GATTAGGGTCCAACAGATGCATCG-ACCAAAACTTATTGGAGAAG------AATT-AGCACAACTAAAAGAGCAAAGAGTCCAT-AAAAC--AGACCTGGAACGAGTGTTAGAAGCAA---------ATGATGGCTC-----------------------------A-GGAATGTTAGACGAAGATGAGGAGG-ATTTGCAGAGGGCTCTGGCACT-AAGTCGCCAAGAAATTGACATGGAAGATGAG----GAAGCAGATCTCCGCAGGGCTATTCAGCTAAGTAT--GCAAGGTAGTTCCAGAA---------------------------------------------ACA---------------TA---------TCTCAAGATATTCCACAGACAT-----------CAGGTACA-AATCTTACTTCAGAAGAGCTTCGGAAGAGA----------CGAGAAGCCTACTTTGAAAAACAGCAGCAAAAGCAGCAGCAGCAG----------------------------------------------------------------------------GGGG----------------AC----------------CTATCAGGACAGAGTTCAC------ATCCATGTGAAAGGCCAGC---CACCA-------GTTCA---AGAGCAC--------TTGG--GAGTGATC--T---A---GGTGATGCTATGA--GTGAAGAAGA----------------------------------------------------CATGCTTC----------------------------------------------------------------------------------AGGCAGCTGTGACCA-------TGTCTTTAGAAA-----------CTGTCAG---AAGTGATT-----TG-----AAAACA-GAAG-GAA---AAAAATAA-----------------
>ATXN3__Pan_paniscus
ATGGAGTC----CATCTTCCACGAGAAACAA-----GAAGGCTCACTTTGTGCTCAG----CATTGCCTGAATAACTTATTGC-AA-----------------GGAGAA-----TATTT-----TAGCCCTGTG-G------AATTATC-C---TCAATTGCACATCA-GC--------------------------------------TGGATGAGGAGG--AGAGGATGAGAA-------------------------------TGGC--------AGAAGG---------------------------AGGAGTTACTAGTGAAGA-TTA-TC---GCACGTTTTTACAGCAGCCTTCTGGAAATA--------TG-GA----TGAC-AGT-------------------------------------------------------GGTT-T----TTTC---------T-----------CTATTCAGGTTATAAGCAATGCCTTGAAAGTTTG-GGGT-TTAGAACTAATCCTGTTCAACAG--TCC----------------------------AG----------------AGT-ATCAGAG--G-C-T----CAG-G-----ATCG--ATCCTATAAATGAA-AGATCAT---TTATA-----TGCAATT-----------AT------------------AA-----GG-------------------------AACA--CTGGTTTACAG--------TTAG-----AAAATTAGGA-AAAC----------AG------------------------------------TGGTT----------------------------------------------------------------------------------------------------------------------TA--ACTTGAAT-TC-TCTC---TTG-ACG-GGTCCAGAATTA-ATATCAGAT--ACATATCTT--GCA-CTTTTCTTGGCTCAATTACAACAGGAAG----------------GTTAT---------TCTATATT-TGTTGTTA-A------GGGTGATCTGCCAGATTG--CGAAG------CTGAC---CAAC------------TCCTGCAG-A---T-GATTAGGGTCCAACAGATGCATCG-ACCAAAACTTATTGGAGAAG------AATT-AGCACAACTAAAAGAGCAAAGAGTCCAT-AAAAC--AGACCTGGAACGAGTGTTAGAAGCAA---------ACGATGGCTC-----------------------------A-GGAATGTTAGACGAAGATGAGGAGG-ATTTGCAGAGGGCTCTGGCACT-AAGTCGCCAAGAAATTGACATGGAAGATGAG----GAAGCAGATCTCCGCAGGGCTATTCAGCTAAGTAT--GCAAGGTAGTTCCAGAA---------------------------------------------ACA---------------TA---------TCTCAAGATATTCCACAGACAT-----------CAGGTACA-AATCTTACTTCAGAAGAGCTTCGGAAGAGA----------CGAGAAGCCTACTTTGAAAAACAGCAGCAAAAGCAGCAACAGCAGCAGCAGCAGCAGCAGCAGCAGCAGCAGCAGCAGCAG----------------------------------------GAGG----------------AC----------------CTATCAGGACAGAGTTCAC------ATCCATGTGAAAGGCCAGC---CACCA-------GTTCA---GGAGCAC--------TTGG--GAGTGATC--T---A---GGTGATGCTATGA--GTGAAGAAGA----------------------------------------------------CATGCTTC----------------------------------------------------------------------------------AGGCAGCTGTGACCA-------TGTCTTTAGAAA-----------CTGTCAA---AAATGATT-----TG-----AAAACA-GAAG-GAA---AAAAATAA-----------------
>ATXN3_Pan_troglodytes
ATGGAGTC----CATCTTCCACGAGAAACAA-----GAAGGCTCACTTTGTGCTCAG----CATTGCCTGAATAACTTATTGC-AA-----------------GGAGAA-----TATTT-----TAGCCCTGTG-G------AATTATC-C---TCAATTGCACATCA-GC--------------------------------------TGGATGAGGAGG--AGAGGATGAGAA-------------------------------TGGC--------AGAAGG---------------------------AGGAGTTACTAGTGAAGA-TTA-TC---GCACGTTTTTACAGCAGCCTTCTGGAAATA--------TG-GA----TGAC-AGT-------------------------------------------------------GGTT-T----TTTC---------T-----------CTATTCAGGTTATAAGCAATGCCTTGAAAGTTTG-GGGT-TTAGAACTAATCCTGTTCAACAG--TCC----------------------------AG----------------AGT-ATCAGAG--G-C-T----CAG-G-----ATCG--ATCCTATAAATGAA-AGATCAT---TTATA-----TGCAATT-----------AT------------------AA-----GG-------------------------AACA--CTGGTTTACAG--------TTAG-----AAAATTAGGA-AAAC----------AG------------------------------------TGGTT----------------------------------------------------------------------------------------------------------------------TA--ACTTGAAT-TC-TCTC---TTG-ACG-GGTCCAGAATTA-ATATCAGAT--ACATATCTT--GCA-CTTTTCTTGGCTCAATTACAACAGGAAG----------------GTTAT---------TCTATATT-TGTTGTTA-A------GGGTGATCTGCCAGATTG--CGAAG------CTGAC---CAAC------------TCCTGCAG-A---T-GATTAGGGTCCAACAGATGCATCG-ACCAAAACTTATTGGAGAAG------AATT-AGCACAACTAAAAGAGCAAAGAGTCCAT-AAAAC--AGACCTGGAACGAGTGTTAGAAGCAA---------ACGATGGCTC-----------------------------A-GGAATGTTAGACGAAGATGAGGAGG-ATTTGCAGAGGGCTCTGGCACT-AAGTCGCCAAGAAATTGACATGGAAGATGAG----GAAGCAGATCTCCGCAGGGCTATTCAGCTAAGTAT--GCAAGGTAGTTCCAGAA---------------------------------------------ACA---------------TA---------TCTCAAGATATTCCACAGACAT-----------CAGGTACA-AATCTTACTTCAGAAGAGCTTCGGAAGAGA----------CGAGAAGCCTACTTTGAAAAACAGCAGCAAAAGCAGCAACAGCAGCAGCAGCAGCAGCAGCAGCAGCAGCAGCAG----------------------------------------------GGGG----------------AC----------------CTATCAGGACAGAGTTCAC------ATCCATGTGAAAGGCCAGC---CACCA-------GTTCA---GGAGCAC--------TTGG--GAGTGATC--T---A---GGTGATGCTATGA--GTGAAGAAGA----------------------------------------------------CATGCTTC----------------------------------------------------------------------------------AGGCAGCTGTGACCA-------TGTCTTTAGAAA-----------CTGTCAA---AAATGATT-----TG-----AAAACA-GAAG-GAA---AAAAATAA-----------------
>ATXN3_Pongo_abelii
ATGGAGTC----CATCTTCCACGAGAAACAA-----GAAGGCTCACTTTGTGCTCAA----CATTGCCTGAATAACTTATTGC-AA-----------------GGAGAA-----TATTT-----TAGCCCTGTG-G------AATTATC-C---TCAATTGCACATCA-GC--------------------------------------TGGATGAGGAGG--AGAGGATGAGAA-------------------------------TGGC--------AGAAGG---------------------------AGGAGTTACTAGTGAAGA-TTA-TC---GCACGTTTTTACAGCAGCCTTCTGGAAATA--------TG-GA----TGAC-AGT-------------------------------------------------------GGTT-T----TTTC---------T-----------CTATTCAGGTTATAAGCAATGCCTTGAAAGTTTG-GGGT-TTAGAACTAATCCTGTTCAACAG--TCC----------------------------AG----------------AGT-ATCAGAG--G-C-T----CAG-G-----ATCG--ATCCTATAAATGAA-AGATCAT---TTATA-----TGCAATT-----------AT------------------AA-----GG-------------------------AACA--CTGGTTTACAG--------TTAG-----AAAATTAGGA-AAAC----------AG------------------------------------TGGTT----------------------------------------------------------------------------------------------------------------------TA--ACTTGAAT-TC-TCTC---TTG-ACG-GGTCCAGAATTA-ATATCAGAT--ACATATCTT--GCA-CTTTTCTTGGCTCAATTACAACAGGAAG----------------GTTAT---------TCTATATT-TGTTGTTA-A------GGGTGATCTGCCAGATTG--CGAAG------CTGAC---CAAC------------TCCTGCAG-A---T-GATTAGGGTCCAACAGATGCACCG-ACCAAAACTTATTGGAGAAG------AATT-AGCACAACTAAAAGAGCAAAGAGTCCAT-AAAAC--AGACCTGGAACGAGTGTTAGAAGCAA---------ATGATGGCTC-----------------------------A-GGAATGTTAGACGAAGACGAGGAGG-ATTTGCAGAGGGCTCTGGCACT-AAGTCGCCAAGAAATTGACATGGAAGATGAG----GAAGCAGATCTCCGCAGGGCTATTCAGCTAAGTAT--GCAAGGTAGTTCCAGAA---------------------------------------------ATA---------------TA---------TCTCAAGATATTCCACAGACAT-----------CAGGTACA-AATCTTACTTCAGAAGAGCTTCGGAAGAGA----------CGAGAAGCCTACTTTGAAAAACAGCAGCAAAAGCAGCAACAGCAGCCGCAACAGCAGCAACAGCAGCCGCAACAGCAGCAGCAGCAGCAGCAG----------------------------GGGG----------------AC----------------CTATCAGGACAGAGTTCAC------ATCCATGTGAAAGGCCAAC---CACCA-------GTTCA---GGAGCAC--------TTGG--GAGTGATC--T---A---GGTGATGCTATGA--GTGAAGAAGA----------------------------------------------------CATGCTTC----------------------------------------------------------------------------------AGGCAGCTGTGACCA-------TGTCTTTAGAAA-----------CTGTCAG---AAATGATT-----TG-----AAAACA-GAAG-GAA---AAAAAAAA-TACCTTTAA-------
>ATXN3_Pongo_pygmaeus
ATGGAGTC----CATCTTCCACGAGAAACAA-----GAAGGCTCACTTTGTGCTCAA----CATTGCCTGAATAACTTATTGC-AA-----------------GGAGAA-----TATTT-----TAGCCCTGTG-G------AATTATC-C---TCAATTGCACATCA-GC--------------------------------------TGGATGAGGAGG--AGAGGATGAGAA-------------------------------TGGC--------AGAAGG---------------------------AGGAGTTACTAGTGAAGA-TTA-TC---GCACGTTTTTACAGCAGCCTTCTGGAAATA--------TG-GA----TGAC-AGT-------------------------------------------------------GGTT-T----TTTC---------T-----------CTATTCAGGTTATAAGCAATGCCTTGAAAGTTTG-GGGT-TTAGAACTAATCCTGTTCAACAG--TCC----------------------------AG----------------AGT-ATCAGAG--G-C-T----CAG-G-----ATCG--ATCCTATAAATGAA-AGATCAT---TTATA-----TGCAATT-----------AT------------------AA-----GG-------------------------AACA--CTGGTTTACAG--------TTAG-----AAAATTAGGA-AAAC----------AG------------------------------------TGGTT----------------------------------------------------------------------------------------------------------------------TA--ACTTGAAT-TC-TCTC---TTG-ACG-GGTCCAGAATTA-ATATCAGAT--ACATATCTT--GCA-CTTTTCTTGGCTCAATTACAACAGGAAG----------------GTTAT---------TCTATATT-TGTTGTTA-A------GGGTGATCTGCCAGATTG--CGAAG------CTGAC---CAAC------------TCCTGCAG-A---T-GATTAGGGTCCAACAGATGCACCG-ACCAAAACTTATTGGAGAAG------AATT-AGCACAACTAAAAGAGCAAAGAGTCCAT-AAAAC--AGACCTGGAACGAGTGTTAGAAGCAA---------ATGATGGCTC-----------------------------A-GGAATGTTAGACGAAGACGAGGAGG-ATTTGCAGAGGGCTCTGGCACT-AAGTCGCCAAGAAATTGACATGGAAGATGAG----GAAGCAGATCTCCGCAGGGCTATTCAGCTAAGTAT--GCAAGGTAGTTCCAGAA---------------------------------------------ATA---------------TA---------TCTCAAGATATTCCACAGACAT-----------CAGGTACA-AATCTTACTTCAGAAGAGCTTCGGAAGAGA----------CGAGAAGCCTACTTTGAAAAACAGCAGCAAAAGCAGCAACAGCAGCCGCAACAGCAGCAACAGCAGCCGCAACAGCAGCAGCAGCAGCAGCAG----------------------------GGGG----------------AC----------------CTATCAGGACAGAGTTCAC------ATCCATGTGAAAGGCCAAC---CACCA-------GTTCA---GGAGCAC--------TTGG--GAGTGATC--T---A---GGTGATGCTATGA--GTGAAGAAGA----------------------------------------------------CATGCTTC----------------------------------------------------------------------------------AGGCAGCTGTGACCA-------TGTCTTTAGAAA-----------CTGTCAG---AAATGATT-----TG-----AAAACA-GAAG-GAA---AAAAAAAA-TACCTTTAA-------
>ATXN3_Hylobates_moloch
ATGGAGTC----CATTTTCCACGAGAAACAA-----GAAGGCTCACTTTGTGCTCAA----CATTGCCTGAATAACTTATTGC-AA-----------------GGAGAA-----TATTT-----TAGCCCTGTG-G------AATTATC-C---TCAATTGCACATCA-GC--------------------------------------TGGATGAGGAGG--AGAGGATGAGAA-------------------------------TGGC--------AGAAGG---------------------------AGGAGTTACTAGTGAAGA-TTA-TC---GCACGTTTTTACAGCAGCCCTCTGGAAATA--------TG-GA----TGAC-AGT-------------------------------------------------------GGTT-T----TTTC---------T-----------CTATTCAGGTTATAAGCAATGCCTTGAAAGTTTG-GGGT-TTAGAACTAATCCTGTTCAACAG--TCC----------------------------AG----------------AGT-ATCAGAG--G-C-T----CAG-G-----ATCG--ATCCTATAAATGAA-AGATCAT---TTATA-----TGCAATT-----------AT------------------AA-----GG-------------------------AACA--CTGGTTTACAG--------TTAG-----AAAATTAGGA-AAAC----------AG------------------------------------TGGTT----------------------------------------------------------------------------------------------------------------------TA--ACTTGAAT-TC-TCTC---TTG-ACG-GGTCCAGAATTA-ATATCAGAT--ACATATCTT--GCA-CTTTTCTTGGCTCAATTACAACAGGAAG----------------GTTAT---------TCTATATT-TGTTGTTA-A------GGGTGATCTGCCAGATTG--TGAAG------CTGAC---CAAC------------TCCTGCAG-A---T-GATTAGGGTCCAACAGATGCATCG-ACCAAAACTTATTGGAGAAG------AATT-AGCACAATTAAAAGAGCAAAGAGTCCAT-AAAAC--AGACCTGGAACGAGTGTTAGAAACAA---------ATGATGGCTC-----------------------------A-GGAATGTTAGACGAAGACGAGGAGG-ATTTGCAGAGGGCTCTGGCACT-AAGTCGCCAAGAAATTGACATGGAAGATGAG----GAAGCAGATCTCCGCAGGGCTATTCAGCTAAGTAT--GCAAGGTAGTTCCAGAA---------------------------------------------ATA---------------TA---------TCTCAAGATATTCCACAGACAT-----------CAGGTACA-AATCTTACTTCGGAAGAGCTTCGGAAGAGA----------CGAGAAGCCTACTTTGAAAAACAGCAGCAAAAGCAGCAACAGCAGCAGCAGCAGCAGCAG-------------------------------------------------------------GAGG----------------AC----------------CTATCAGGACAGAGTTCAC------ATCCATGTGAAAGGCCAAC---CACCA-------GTTCA---GGAGCAC--------TTGG--GAGTGATC--T---A---GGTGATGCTATGA--GTGAAGAAGA----------------------------------------------------CATGCTTC----------------------------------------------------------------------------------AGGCAGCTGTGACCA-------TGTCTTTAGAAA-----------CTGTCAG---AAATGATT-----TG-----AAAACA-GAAG-GA----AAAAATAA-TACGTTTACAAAATAA
>ATXN3_Nomascus_leucogenys
ATGGAGTC----CATTTTCCACGAGAAACAA-----GAAGGCTCACTTTGTGCTCAA----CATTGCCTGAATAACTTATTGC-AA-----------------GGAGAA-----TATTT-----TAGCCCTGTG-G------AATTATC-C---TCAATTGCACATCA-GC--------------------------------------TGGATGAGGAGG--AGAGGATGAGAA-------------------------------TGGC--------AGAAGG---------------------------AGGAGTTACTAGTGAAGA-TTA-TC---GCACGTTTTTACAGCAGCCCTCTGGAAATA--------TG-GA----TGAC-AGT-------------------------------------------------------GGTT-T----TTTC---------T-----------CTATTCAGGTTATAAGCAATGCCTTGAAAGTTTG-GGGT-TTAGAACTAATCCTGTTCAACAG--TCC----------------------------AG----------------AGT-ATCAGAG--G-C-T----CAG-G-----ATCG--ATCCTATAAATGAA-AGATCAT---TTATA-----TGCAATT-----------AT------------------AA-----GG-------------------------AACA--CTGGTTTACAG--------TTAG-----AAAATTAGGA-AAAC----------AG------------------------------------TGGTT----------------------------------------------------------------------------------------------------------------------TA--ACTTGAAT-TC-TCTC---TTG-ACG-GGTCCAGAATTA-ATATCAGAT--ACATATCTT--GCA-CTTTTCTTGGCTCAATTACAACAGGAAG----------------GTTAT---------TCTATATT-TGTTGTTA-A------GGGTGATCTGCCAGATTG--TGAAG------CTGAC---CAAC------------TCCTGCAG-A---T-GATTAGGGTCCAACAGATGCATCG-ACCAAAACTTATTGGAGAAG------AATT-AGCACAACTAAAAGAGCAAAGAGTCCAT-AAAAC--AGACCTGGAACGAGTGTTAGAAACAA---------ATGATGGCTC-----------------------------A-GGAATGTTAGACGAAGACGAGGAGG-ATTTGCAGAGGGCTCTGGCACT-AAGTCGCCAAGAAATTGACATGGAAGATGAG----GAAGCAGATCTCCGCAGGGCTATTCAGCTAAGTAT--GCAAGGTAGTTCCAGAA---------------------------------------------ATA---------------TA---------TCTCAAGATATTCCACAGACAT-----------CAGGTACA-AATCTTACTTCGGAAGAGCTTCGGAAGAGA----------CGAGAAGCCTACTTTGAAAAACAGCAGCAGCAACAGCAGCAGCAGCAGCAGCAGCAG----------------------------------------------------------------GAGG----------------AC----------------CTATCAGGACAGAGTTCAC------ATCCATGTGAAAGGCCAAC---CACCA-------GTTCA---GGAGCAC--------TTGG--GAGTGATC--T---A---GGTGATGCTATGA--GTGAAGAAGA----------------------------------------------------CATGCTTC----------------------------------------------------------------------------------AGGCAGCTGTGACCA-------TGTCTTTAGAAA-----------CTGTCAG---AAATGATT-----TG-----AAAACA-GAAG-GA----AAAAATAA-TATGTTTACAAAATAA
>ATXN3_Macaca_mulatta
ATGGAGTC----CATCTTCCACGAGAAACAA-----GAAGGCTCACTTTGTGCTCAA----CATTGCCTGAATAATTTATTGC-AA-----------------GGAGAA-----TATTT-----TAGCCCTGTG-G------AATTATC-C---TCAATTGCACATCA-GC--------------------------------------TGGATGAGGAGG--AGAGGATGAGAA-------------------------------TGGC--------AGAAGG---------------------------AGGAGTTACTAGTGAAGA-TTA-TC---GCACGTTTTTACAGCAGCCTTCTGGAAATA--------TG-GA----TGAC-AGT-------------------------------------------------------GGTT-T----TTTC---------T-----------CTATTCAGGTTATAAGCAATGCCTTGAAAGTTTG-GGGT-TTAGAACTAATCCTGTTCAACAG--TCC----------------------------AG----------------AGT-ATCAGAG--G-C-T----CAG-G-----ATCG--ATCCTATAAATGAA-AGATCAT---TTATA-----TGCAATT-----------AT------------------AA-----GG-------------------------AACA--CTGGTTTACAG--------TTAG-----AAAATTAGGA-AAAC----------AG------------------------------------TGGTT----------------------------------------------------------------------------------------------------------------------TA--ACTTGAAT-TC-TCTC---TTG-ACG-GGTCCAGAGTTA-ATATCAGAT--ACATATCTT--GCA-CTTTTCTTGGCTCAATTACAACAGGAAG----------------GTTAT---------TCTATATT-TGTTGTTA-A------GGGTGACCTGCCAGATTG--CGAAG------CTGAC---CAAC------------TCCTGCAG-A---T-GATCAGGGTCCAACAGATGCACCG-ACCAAAACTTATTGGAGAAG------AATT-AGCACAACTGAAAGAGCAAAGAGTCCAT-AAAAC--AGACCTGGAACGAGTGTTAGAAGCAA---------ATGATGGCTC-----------------------------A-GGAATGTTAGATGAAGATGAGGAGG-ATTTGCAGAGGGCTCTGGCACT-AAGTCGCCAAGAAATTGACATGGAAGATGAG----GAAGCAGATCTCCGCAGGGCTATTCAGCTAAGTAT--GCAAGGTAGTTCCAGAA---------------------------------------------ATA---------------TA---------TCTCAAGATATTCCACAGACAT-----------CAGGTACA-AATCTTACTTCAGAAGAGCTTCGGAAGAGA----------CGAGAAGCCTACTTTGAAAAACAGCAGCAACAGCAGAAGCAGCAGCAGCAGCAGCAGCAG-------------------------------------------------------------GGGG----------------AC----------------CTATCAGGACAGAGTTCAC------ATCCATGTGAAAGGCCAAC---CACCA-------GTTCA---GGAGCAC--------TTGG--GAGTGATC--T---A---GGTGATGCTATGG--GTGAAGAAGA----------------------------------------------------CATGCTTC----------------------------------------------------------------------------------AGGCAGCTGTGACCA-------TGTCTTTAGAAA-----------CTGTCAG---AAATGATT-----TG-----AAAACA-GAAG-GAA---AAAAATAA-----------------
>ATXN3_Macaca_nemestrina
ATGGAGTC----CATCTTCCACGAGAAACAA-----GAAGGCTCACTTTGTGCTCAA----CATTGCCTGAATAATTTATTGC-AA-----------------GGAGAA-----TATTT-----TAGCCCTGTG-G------AATTATC-C---TCAATTGCACATCA-GC--------------------------------------TGGATGAGGAGG--AGAGGATGAGAA-------------------------------TGGC--------AGAAGG---------------------------AGGAGTTACTAGTGAAGA-TTA-TC---GCACGTTTTTACAGCAGCCTTCTGGAAATA--------TG-GA----TGAC-AGT-------------------------------------------------------GGTT-T----TTTC---------T-----------CTATTCAGGTTATAAGCAATGCCTTGAAAGTTTG-GGGT-TTAGAACTAATCCTGTTCAACAG--TCC----------------------------AG----------------AGT-ATCAGAG--G-C-T----CAG-G-----ATCG--ATCCTATAAATGAA-AGATCAT---TTATA-----TGCAATT-----------AT------------------AA-----GG-------------------------AACA--CTGGTTTACAG--------TTAG-----AAAATTAGGA-AAAC----------AG------------------------------------TGGTT----------------------------------------------------------------------------------------------------------------------TA--ACTTGAAT-TC-TCTC---TTG-ACG-GGTCCAGAGTTA-ATATCAGAT--ACATATCTT--GCA-CTTTTCTTGGCTCAATTACAACAGGAAG----------------GTTAT---------TCTATATT-TGTTGTTA-A------GGGTGACCTGCCAGATTG--CGAAG------CTGAC---CAAC------------TCCTGCAG-A---T-GATCAGGGTCCAACAGATGCACCG-ACCAAAACTTATTGGAGAAG------AATT-AGCACAACTGAAAGAGCAAAGAGTCCAT-AAAAC--AGACCTGGAACGAGTGTTAGAAGCAA---------ATGATGGCTC-----------------------------A-GGAATGTTAGATGAAGATGAGGAGG-ATTTGCAGAGGGCTCTGGCACT-AAGTCGCCAAGAAATTGACATGGAAGATGAG----GAAGCAGATCTCCGCAGGGCTATTCAGCTAAGTAT--GCAAGGTAGTTCCAGAA---------------------------------------------ATA---------------TA---------TCTCAAGATATTCCACAGACAT-----------CAGGTACA-AATCTTACTTCAGAAGAGCTTCGCAAGAGA----------CGAGAAGCCTACTTTGAAAAACAGCAGCAACAGCAGAAGCAGCAGCAGCAGCAGCAGCAGCAGCAGCAG----------------------------------------------------GGGG----------------AC----------------CTATCAGGACAGAGTTCAC------ATCCATGTGAAAGGCCAAC---CACCA-------GTTCA---GGAGCAC--------TTGG--GAGTGATC--T---A---GGTGATGCTATGG--GTGAAGAAGA----------------------------------------------------CATGCTTC----------------------------------------------------------------------------------AGGCAGCTGTGACCA-------TGTCTTTAGAAA-----------CTGTCAG---AAATGATT-----TG-----AAAACA-GAAG-GAA---AAAAATAA-----------------
>ATXN3_Macaca_thibetana_thibetana
ATGGAGTC----CATCTTCCACGAGAAACAA-----GAAGGCTCACTTTGTGCTCAA----CATTGCCTGAATAATTTATTGC-AA-----------------GGAGAA-----TATTT-----TAGCCCTGTG-G------AATTATC-C---TCAATTGCACATCA-GC--------------------------------------TGGATGAGGAGG--AGAGGATGAGAA-------------------------------TGGC--------AGAAGG---------------------------AGGAGTTACTAGTGAAGA-TTA-TC---GCACGTTTTTACAGCAGCCTTCTGGAAATA--------TG-GA----TGAC-AGT-------------------------------------------------------GGTT-T----TTTC---------T-----------CTATTCAGGTTATAAGCAATGCCTTGAAAGTTTG-GGGT-TTAGAACTAATCCTGTTCAACAG--TCC----------------------------AG----------------AGT-ATCAGAG--G-C-T----CAG-G-----ATCG--ATCCTATAAATGAA-AGATCAT---TTATA-----TGCAATT-----------AT------------------AA-----GG-------------------------AACA--CTGGTTTACAG--------TTAG-----AAAATTAGGA-AAAC----------AG------------------------------------TGGTT----------------------------------------------------------------------------------------------------------------------TA--ACTTGAAT-TC-TCTC---TTG-ACG-GGTCCAGAGTTA-ATATCAGAT--ACATATCTT--GCA-CTTTTCTTGGCTCAATTACAACAGGAAG----------------GTTAT---------TCTATATT-TGTTGTTA-A------GGGTGACCTGCCAGATTG--CGAAG------CTGAC---CAAC------------TCCTGCAG-A---T-GATCAGGGTCCAACAGATGCACCG-ACCAAAACTTATTGGAGAAG------AATT-AGCACAACTGAAAGAGCAAAGAGTCCAT-AAAAC--AGACCTGGAACGAGTGTTAGAAGCAA---------ATGATGGCTC-----------------------------A-GGAATGTTAGATGAAGATGAGGAGG-ATTTGCAGAGGGCTCTGGCACT-AAGTCGCCAAGAAATTGACATGGAAGATGAG----GAAGCAGATCTCCGCAGGGCTATTCAGCTAAGTAT--GCAAGGTAGTTCCAGAA---------------------------------------------ATA---------------TA---------TCTCAAGATATTCCACAGACAT-----------CAGGTACA-AATCTTACTTCAGAAGAGCTTCGGAAGAGA----------CGAGAAGCCTACTTTGAAAAACAGCAGCAACAGCAGAAGCAGCAGCAGCAGCAGCAGCAGCAGCAGCAGCAG-------------------------------------------------GGGG----------------AC----------------CTATCAGGACAGAGTTCAC------ATCCATGTGAAAGGCCAAC---CACCA-------GTTCA---GGAGCAC--------TTGG--GAGTGATC--T---A---GGTGATGCTATGG--GTGAAGAAGA----------------------------------------------------CATGCTTC----------------------------------------------------------------------------------AGGCAGCTGTGACCA-------TGTCTTTAGAAA-----------CTGTCAG---AAATGATT-----TG-----AAAACA-GAAG-GAA---AAAAATAA-----------------
>ATXN3__Macaca_fascicularis
ATGGAGTC----CATCTTCCACGAGAAACAA-----GAAGGCTCACTTTGTGCTCAA----CATTGCCTGAATAATTTATTGC-AA-----------------GGAGAA-----TATTT-----TAGCCCTGTG-G------AATTATC-C---TCAATTGCACATCA-GC--------------------------------------TGGATGAGGAGG--AGAGGATGAGAA-------------------------------TGGC--------AGAAGG---------------------------AGGAGTTACTAGTGAAGA-TTA-TC---GCACGTTTTTACAGCAGCCTTCTGGAAATA--------TG-GA----TGAC-AGT-------------------------------------------------------GGTT-T----TTTC---------T-----------CTATTCAGGTTATAAGCAATGCCTTGAAAGTTTG-GGGT-TTAGAACTAATCCTGTTCAACAG--TCC----------------------------AG----------------AGT-ATCAGAG--G-C-T----CAG-G-----ATCG--ATCCTATAAATGAA-AGATCAT---TTATA-----TGCAATT-----------AT------------------AA-----GG-------------------------AACA--CTGGTTTACAG--------TTAG-----AAAATTAGGA-AAAC----------AG------------------------------------TGGTT----------------------------------------------------------------------------------------------------------------------TA--ACTTGAAT-TC-TCTC---TTG-ACG-GGTCCAGAGCTA-ATATCAGAT--ACATATCTT--GCA-CTTTTCTTGGCTCAATTACAACAGGAAG----------------GTTAT---------TCTATATT-TGTTGTTA-A------GGGTGACCTGCCAGATTG--CGAAG------CTGAC---CAAC------------TCCTGCAG-A---T-GATCAGGGTCCAACAGATGCACCG-ACCAAAACTTATTGGAGAAG------AATT-AGCACAACTGAAAGAGCAAAGAGTCCAT-AAAAC--AGACCTGGAACGAGTGTTAGAAGCAA---------ATGATGGCTC-----------------------------A-GGAATGTTAGATGAAGATGAGGAGG-ATTTGCAGAGGGCTCTGGCACT-AAGTCGCCAAGAAATTGACATGGAAGATGAG----GAAGCAGATCTCCGCAGGGCTATTCAGCTAAGTAT--GCAAGGTAGTTCCAGAA---------------------------------------------ATA---------------TA---------TCTCAAGATATTCCACAGACAT-----------CAGGTACA-AATCTTACTTCAGAAGAGCTTCGGAAGAGA----------CGAGAAGCCTACTTTGAAAAACAGCAGCAACAGCAGAAGCAGCAGCAGCAGCAGCAGCAG-------------------------------------------------------------GGGG----------------AC----------------CTATCAGGACAGAGTTCAC------ATCCATGTGAAAGGCCAAC---CACCA-------GTTCA---GGAGCAC--------TTGG--GAGTGATC--T---A---GGTGATGCTATGG--GTGAAGAAGA----------------------------------------------------CATGCTTC----------------------------------------------------------------------------------AGGCAGCTGTGACCA-------TGTCTTTAGAAA-----------CTGTCAG---AAATGATT-----TG-----AAAACA-GAAG-GAA---AAAAATAA-----------------
>ATXN3_Mandrillus_leucophaeus
ATGGAGTC----CATCTTCCACGAGAAANNN-----NNNNNNNNNNNNNNNNNNNNN----NNNNNNNNNNNNNNNNNNNNNN-NN-----------------NNNNNN-----NNNNN-----NNNNNNNNNN-N------NNNNNNN-C---TCAATTGCACATCA-GC--------------------------------------TGGATGAGGAGG--AGAGGATGAGAA-------------------------------TGGC--------AGAAGG---------------------------AGGAGTTACTAGTGAAGA-TTA-TC---GCACGTTTTTACAGCAGCCTTCTGGAAATA--------TG-GA----TGAC-AGT-------------------------------------------------------GGTT-T----TTTC---------T-----------CTATTCAGGTTATAAGCAATGCCTTGAAAGTTTG-GGGT-TTAGAACTAATCCTGTTCAACAG--TCC----------------------------AG----------------AGT-ATCAGAG--G-C-T----CAG-G-----ATCG--ATCCTATAAATGAA-AGATCAT---TTATA-----TGCAATT-----------AT------------------AA-----GG-------------------------AACA--CTGGTTTACAG--------TTAG-----AAAATTAGGA-AAAC----------AG------------------------------------TGGTT----------------------------------------------------------------------------------------------------------------------TA--ACTTGAAT-TC-TCTC---TTG-ACG-GGTCCAGAGTTA-ATATCAGAT--ACATATCTT--GCA-CTTTTCTTGGCTCAATTACAACAGGAAG----------------GTTAT---------TCTATATT-TGTTGTTA-A------GGGTGACCTGCCAGATTG--CGAAG------CTGAC---CAAC------------TCCTGCAG-A---T-GATCAGGGTCCAACAGATGCATCG-ACCAAAACTTATTGGAGAAG------AATT-AGCACAACTGAAAGAGCAAAGAGTCCAT-AAAAC--AGACCTGGAACGAGTGTTAGAAGCAA---------ATGATGGCTC-----------------------------A-GGAATGTTAGATGAAGATGAGGAGG-ATTTGCAGAGGGCTCTGGCACT-AAGTCGCCAAGAAATTGACATGGAAGATGAG----GAAGCAGATCTCCGCAGGGCTATTCAGCTAAGTAT--GCAAGGTAGTTCCAGAA---------------------------------------------ATA---------------TA---------TCTCAAGATATTCCACAGACAT-----------CAGGTACA-AATCTTACTTCAGAAGAGCTTCGGAAGAGA----------CGAGAAGCCTACTTTGAAAAACAGCAGCAAAAGCAGCAACAGCAGAAGCAGCAGCAGCAGCAGCAGCAGCAGCAGCAG-------------------------------------------GGGG----------------AC----------------CTATCAGAACAGAGTTCAC------ATCCATGTGAAAGGCCAAC---CACCA-------GTTCA---GGAGCAC--------TTGG--GAGTGATC--T---A---GGTGATGCTATGG--GTGAAGACGA----------------------------------------------------CATGCTTC----------------------------------------------------------------------------------AGGCAGCTGTGACCA-------TGTCTTTAGAAA-----------CTGTCAG---AAATGATT-----TG-----AAAACA-GAAG-GAA---AAAAATAA-----------------
>ATXN3_Papio_anubis
ATGGAGTC----CATCTTCCACGAGAAACAA-----GAAGGCTCACTTTGTGCTCAA----CATTGCCTGAATAATTTATTGC-AA-----------------GGAGAA-----TATTT-----TAGCCCTGTG-G------AATTATC-C---TCAATTGCACATCA-GC--------------------------------------TGGATGAGGAGG--AGAGGATGAGAA-------------------------------TGGC--------AGAAGG---------------------------AGGAGTTACTAGTGAAGA-TTA-TC---GCACGTTTTTACAGCAGCCTTCTGGAAATA--------TG-GA----TGAC-AGT-------------------------------------------------------GGTT-T----TTTC---------T-----------CTATTCAGGTTATAAGCAATGCCTTGAAAGTTTG-GGGT-TTAGAACTAATCCTGTTCAACAG--TCC----------------------------AG----------------AGT-ATCAGAG--G-C-T----CAG-G-----ATCG--ATCCTATAAATGAA-AGATCAT---TTATA-----TGCAATT-----------AT------------------AA-----GG-------------------------AACA--CTGGTTTACAG--------TTAG-----AAAATTAGGA-AAAC----------AG------------------------------------TGGTT----------------------------------------------------------------------------------------------------------------------TA--ACTTGAAT-TC-TCTC---TTG-ACG-GGTCCAGAGTTA-ATATCAGAT--ACATATCTT--GCA-CTTTTCTTGGCTCAATTACAACAGGAAG----------------GTTAT---------TCTATATT-TGTTGTTA-A------GGGTGACCTGCCAGATTG--CGAAG------CTGAC---CAAC------------TCCTGCAG-A---T-GATCAGGGTCCAACAGATGCACCG-ACCAAAACTTATTGGAGAAG------AATT-AGCACAACTGAAAGAGCAAAGAGTCCAT-AAAAC--AGACCTGGAACGAGTGTTAGAAGCAA---------ATGATGGCTC-----------------------------A-GGAATGTTAGATGAAGATGAGGAGG-ATTTGCAGAGGGCTCTGGCACT-AAGTCGCCAAGAAATTGACATGGAAGATGAG----GAAGCAGATCTCCGCAGGGCTATTCAGCTAAGTAT--GCAAGGTAGTTCCAGAA---------------------------------------------ATA---------------TA---------TCTCAAGATATTCCACAGACAT-----------CAGGTACA-AATCTTACTTCAGAAGAGCTTCGGAAGAGA----------CGAGAAGCCTACTTTGAAAAACAGCAGCAAAAGCAGCAACAGCAGAAGCAGCAGCAGCAGCAGCAGCAG----------------------------------------------------GGGG----------------AC----------------CTATCAGAAGAGAGTTCAC------ATCCATGTGAAAGGCCAAC---CACCA-------GTTCA---GGAGCAC--------CTGG--GAGTGATC--T---A---GGTGATGCTATGG--GTGAAGAAGA----------------------------------------------------CATGCTTC----------------------------------------------------------------------------------AGGCAGCTGTGACCA-------TGTCTTTAGAAA-----------CTGTCAG---AAATGATT-----TG-----AAAACA-GAAG-GAA---AAAAATAA-----------------
>ATXN3_Cercocebus_atys
ATGGAGTC----CATCTTCCACGAGAAACAA-----GAAGGCTCACTTTGTGCTCAA----CATTGCCTGAATAATTTATTGC-AA-----------------GGAGAA-----TATTT-----TAGCCCTGTG-G------AATTATC-C---TCAATTGCACATCA-GC--------------------------------------TGGATGAGGAGG--AGAGGATGAGAA-------------------------------TGGC--------AGAAGG---------------------------AGGAGTTACTAGTGAAGA-TTA-TC---GCACGTTTTTACAGCAGCCTTCTGGAAATA--------TG-GA----TGAC-AGT-------------------------------------------------------GGTT-T----TTTC---------T-----------CTATTCAGGTTATAAGCAATGCCTTGAAAGTTTG-GGGT-TTAGAACTAATCCTGTTCAACAG--TCC----------------------------AG----------------AGT-ATCAGAG--G-C-T----CAG-G-----ATCG--ATCCTATAAATGAA-AGATCAT---TTATA-----TGCAATT-----------AT------------------AA-----GG-------------------------AACA--CTGGTTTACAG--------TTAG-----AAAATTAGGA-AAAC----------AG------------------------------------TGGTT----------------------------------------------------------------------------------------------------------------------TA--ACTTGAAT-TC-TCTC---TTG-ACG-GGTCCAGAGTTA-ATATCAGAT--ACATATCTT--GCA-CTTTTCTTGGCTCAATTACAACAGGAAG----------------GTTAT---------TCTATATT-TGTTGTTA-A------GGGTGACCTGCCAGATTG--CGAAG------CTGAC---CAAC------------TCCTGCAG-A---T-GATCAGGGTCCAACAGATGCACCG-ACCAAAACTTATTGGAGAAG------AATT-AGCACAACTGAAAGAGCAAAGAGTCCAT-AAAAC--AGACCTGGAACGAGTGTTAGAAGCAA---------ATGATGGCTC-----------------------------A-GGAATGTTAGATGAAGATGAGGAGG-ATTTGCAGAGGGCTCTGGCACT-AAGTCGCCAAGAAATTGACATGGAAGATGAG----GAAGCAGATCTCCGCAGGGCTATTCAGCTAAGTAT--GCAAGGTAGTTCCAGAA---------------------------------------------ATA---------------TA---------TCTCAAGATATTCCACAGACAT-----------CAGGTACA-AATCTTACTTCAGAAGAGCTTCGGAAGAGA----------CGAGAAGCCTACTTTGAAAAACAGCAGCAAAAGCAGCAACAGCAGAAGCAGCAGCAGCAGCAGCAGCAG----------------------------------------------------GGGG----------------AC----------------CTATCAGAACAGAGTTCAC------ATCCATGTGAAAGGCCAAC---CACCA-------GTTCA---GGAGCAC--------TTGG--GAGTGATC--T---A---GGTGATGCTATGG--GTGAAGAAGA----------------------------------------------------CATGCTTC----------------------------------------------------------------------------------AGGCAGCTGTGACCA-------TGTCTTTAGAAA-----------CTGTCAG---AAATGATT-----TG-----AAAACA-GAAG-GAA---AAAAATAA-----------------
>ATXN3_Chlorocebus_sabaeus
ATGGAGTC----CATCTTCCACGAGAAACAA-----GAAGGCTCACTTTGTGCTCAA----CATTGCCTGAATAATTTATTGC-AA-----------------GGAGAA-----TATTT-----TAGCCCTGTG-G------AATTATC-C---TCAATTGCACATCA-GC--------------------------------------TGGATGAGGAGG--AGAGGATGAGAA-------------------------------TGGC--------AGAAGG---------------------------AGGAGTTACTAGTGAAGA-TTA-TC---GCACGTTTTTACAGCAGCCTTCTGGAAATA--------TG-GA----TGAC-AGT-------------------------------------------------------GGTT-T----TTTC---------T-----------CTATTCAGGTTATAAGCAATGCCTTGAAAGTTTG-GGGT-TTAGAACTAATCCTGTTCAACAG--TCC----------------------------AG----------------AGT-ATCAGAG--G-C-T----CAG-G-----ATCG--ATCCTATAAATGAA-AGATCAT---TTATA-----TGCAATT-----------AT------------------AA-----GG-------------------------AACA--CTGGTTTACAG--------TTAG-----AAAATTAGGA-AAAC----------AG------------------------------------TGGTT----------------------------------------------------------------------------------------------------------------------TA--ACTTGAAT-TC-TCTC---TTG-ACG-GGTCCAGAATTA-ATATCAGAT--ACATATCTT--GCA-CTTTTCTTGGCTCAATTACAACAGGAAG----------------GTTAT---------TCTATATT-TGTTGTTA-A------GGGTGACCTGCCAGATTG--CGAAG------CTGAC---CAAC------------TCCTGCAG-A---T-GATCAGGGTCCAACAGATGCACCG-ACCAAAACTTATTGGTGAAG------AATT-AGCACAACTGAAAGAGCAAAGAGTCCAT-AAAAC--AGACCTGGAACGAGTGTTAGAAGCAA---------ATGATGGCTC-----------------------------A-GGAATGTTAGACGAAGATGAGGAGG-ATTTGCAGAGGGCTCTGGCACT-AAGTCGCCAAGAAATTGACATGGAAGATGAG----GAAGCAGATCTCCGCAGAGCTATTCAGCTAAGTAT--GCAAGGTAGTTCCAGAA---------------------------------------------ATA---------------TA---------TCTCAAGATATTCCACAGACAT-----------CAGGTACA-AATCTTACTTCAGAAGAGCTTCGGAAGAGA----------CGAGAAGCCTACTTTGAAAAACAGCAGCAAAAGCAGCAACAGCAGCAGCAGCAGCAGCAGCAGAAGCAGCAGCAGAAGCAGCAGCAGCAGCAGCAG-------------------------GGGG----------------AC----------------CTATCAGGACAGAGTTCAC------ATCCATGTGAAAGGCCAAC---CACCA-------GTTCA---GGAGCAC--------TTGG--GAGTGATC--T---A---GGTGATGCTATGG--GTGAAGACGA----------------------------------------------------CATGCTTC----------------------------------------------------------------------------------AGGCAGCTGTGACCA-------TGTCTTTAGAAA-----------CTGTCAG---AAATGATT-----TG-----AAAACA-GAAG-GAA---AAAAATAA-----------------
>ATXN3_Rhinopithecus_bieti
ATGGAGTC----CATCTTCCACGAGAAACAA-----GAAGGCTCACTTTGTGCTCAA----CATTGCCTGAATAATTTATTGC-AA-----------------GGAGAA-----TATTT-----TAGCCCTGTG-G------AATTATC-C---TCAATTGCACATCA-GC--------------------------------------TGGATGAGGAGG--AGAGGATGAGAA-------------------------------TGGC--------AGAAGG---------------------------AGGAGTTACTAGTGAAGA-TTA-TC---ACACGTTTTTACAGCAGCCTTCTGGAAATA--------TG-GA----TGAC-AGT-------------------------------------------------------GGTT-T----TTTC---------T-----------CTATTCAGGTTATAAGCAATGCCTTGAAAGTTTG-GGGT-TTAGAACTAATCCTGTTCAACAG--TCC----------------------------AG----------------AGT-ATCAGAG--G-C-T----CAG-G-----ATCG--ATCCTATAAATGAA-AGATCAT---TTATA-----TGCAATT-----------AT------------------AA-----AG-------------------------AACA--CTGGTTTACAG--------TTAG-----AAAATTAGGA-AAAC----------AG------------------------------------TGGTT----------------------------------------------------------------------------------------------------------------------TA--ACTTGAAT-TC-TCTC---TTG-ACG-GGTCCAGAATTA-ATATCAGAT--ACATATCTT--GCA-CTTTTCTTGGCTCAATTACAACAGGAAG----------------GTTAT---------TCTATATT-TGTTGTTA-A------GGGTGACCTGCCAGATTG--CGAAG------CTGAC---CAAC------------TCCTGCAG-A---T-GATCAGGGTCCAACAGATGCACCG-ACCAAAACTTATTGGAGAAG------AATT-AGCACAACTGAAAGAGCAAAGAGTCCAT-AAAAC--AGACCTGGAACGAGTGTTAGAAGCAA---------ATGATGGCTC-----------------------------A-GGAATGTTAGACGAAGATGAGGAGG-ATTTGCAGAGGGCTCTGGCACT-AAGTCGCCAAGAAATTGACATGGAAGATGAG----GAAGCAGATCTCCGCAGGGCTATTCAGCTAAGTAT--GCAAGGTAGTTCCAGAA---------------------------------------------ATA---------------TA---------TCTCAAGATATTCCACAGACAT-----------CAGGTACA-AATCTTACTTCAGAAGAGCTTCGGAAGAGA----------CGAGAAGCCTACTTTGAAAAACAGCAGCAAAAGCAGCAACAGCAGAAGCAGCAGCAGCAGCAG----------------------------------------------------------GGGG----------------AT----------------CTATCAGGACAGAGTTCAC------ATCCATGTGAAAGGCCAAC---CACCA-------GTTCA---GGAGCAC--------TTGG--GAGTGATC--T---A---GGTGATGCTATGG--GTGAAGAAGA----------------------------------------------------CATGCTTC----------------------------------------------------------------------------------AGGCAGCTGTGACCA-------TAN---NCGAAG-----------CTGTCAG---AAATGATT-----TTCCGGAAAGACAGCAAG-GAA---AAAAATAA-----------------
>ATXN3_Rhinopithecus_roxellana
ATGGAGTC----CATCTTCCACGAGAAACAA-----GAAGGCTCACTTTGTGCTCAA----CATTGCCTGAATAATTTATTGC-AA-----------------GGAGAA-----TATTT-----TAGCCCTGTG-G------AATTATC-C---TCAATTGCACATCA-GC--------------------------------------TGGATGAGGAGG--AGAGGATGAGAA-------------------------------TGGC--------AGAAGG---------------------------AGGAGTTACTAGTGAAGA-TTA-TC---GCACGTTTTTACAGCAGCCTTCTGGAAATA--------TG-GA----TGAC-AGT-------------------------------------------------------GGTT-T----TTTC---------T-----------CTATTCAGGTTATAAGCAATGCCTTGAAAGTTTG-GGGT-TTAGAACTAATCCTGTTCAACAG--TCC----------------------------AG----------------AGT-ATCAGAG--G-C-T----CAG-G-----ATCG--ATCCTATAAATGAA-AGATCAT---TTATA-----TGCAATT-----------AT------------------AA-----AG-------------------------AACA--CTGGTTTACAG--------TTAG-----AAAATTAGGA-AAAC----------AG------------------------------------TGGTT----------------------------------------------------------------------------------------------------------------------TA--ACTTGAAT-TC-TCTC---TTG-ACG-GGTCCAGAATTA-ATATCAGAT--ACATATCTT--GCA-CTTTTCTTGGCTCAATTACAACAGGAAG----------------GTTAT---------TCTATATT-TGTTGTTA-A------GGGTGACCTGCCAGATTG--CGAAG------CTGAC---CAAC------------TCCTGCAG-A---T-GATCAGGGTCCAACAGATGCACCG-ACCAAAACTTATTGGAGAAG------AATT-AGCACAACTGAAAGAGCAAAGAGTCCAT-AAAAC--AGACCTGGAACGAGTGTTAGAAGCAA---------ATGATGGCTC-----------------------------A-GGAATGTTAGACGAAGATGAGGAGG-ATTTGCAGAGGGCTCTGGCACT-AAGTCGCCAAGAAATTGACATGGAAGATGAG----GAAGCAGATCTCCGCAGGGCTATTCAGCTAAGTAT--GCAAGGTAGTTCCAGAA---------------------------------------------ATA---------------TA---------TCTCAAGATATTCCACAGACAT-----------CAGGTACA-AATCTTACTTCAGAAGAGCTTCGGAAGAGA----------CGAGAAGCCTACTTTGAAAAACAGCAGCAAAAGCAGCAACAGCAGAAGCAGCAGCAGCAGCAG----------------------------------------------------------GGGG----------------AT----------------CTATCAGGACAGAGTTCAC------ATCCATGTGAAAGGCCAAC---CACCA-------GTTCA---GGAGCAC--------TTGG--GAGTGATC--T---A---GGTGATGCTATGG--GTGAAGAAGA----------------------------------------------------CATGCTTC----------------------------------------------------------------------------------AGGCAGCTGTGACCA-------TGTCTTTAGAAA-----------CTGTCAG---AAATGATT-----TG-----AAAACA-GAAG-GAA---AAAAATAA-----------------
>ATXN3_Theropithecus_gelada
ATGGAGTC----CATCTTCCACGAGAAACAA-----GAAGGCTCACTTTGTGCTCAA----CATTGCCTGAATAATTTATTGC-AA-----------------GGAGAA-----TATTT-----TAGCCCTGTG-G------AATTATC-C---TCAATTGCACATCA-GC--------------------------------------TGGATGAGGAGG--AGAGGATGAGAA-------------------------------TGGC--------AGAAGG---------------------------AGGAGTTACTAGTGAAGA-TTA-TC---GCACGTTTTTACAGCAGCCTTCTGGAAATA--------TG-GA----TGAC-AGT-------------------------------------------------------GGTT-T----TTTC---------T-----------CTATTCAGGTTATAAGCAATGCCTTGAAAGTTTG-GGGT-TTAGAACTAATCCTGTTCAACAG--TCC----------------------------AG----------------AGT-ATCAGAG--G-C-T----CAG-G-----ATCG--ATCCTATAAATGAA-AGATCAT---TTATA-----TGCAATT-----------AT------------------AA-----GG-------------------------AACA--CTGGTTTACAG--------TTAG-----AAAATTAGGA-AAAC----------AG------------------------------------TGGTT----------------------------------------------------------------------------------------------------------------------TA--ACTTGAAT-TC-TCTC---TTG-ACG-GGTCCAGAGTTA-ATATCAGAT--ACATATCTT--GCA-CTTTTCTTGGCTCAATTACAACAGGAAG----------------GTTAT---------TCTATATT-TGTTGTTA-A------GGGTGACCTGCCAGATTG--CGAAG------CTGAC---CAAC------------TCCTGCAG-A---T-GATCAGGGTCCAACAGATGCACCG-ACCAAAACTTATTGGAGAAG------AATT-AGCACAACTGAAAGAGCAAAGAGTCCAT-AAAAC--AGACCTGGAACGAGTGTTAGAAGCAA---------ATGATGGCTC-----------------------------A-GGAATGTTAGATGAAGATGAGGAGG-ATTTGCAGAGGGCTCTGGCACT-AAGTCGCCAAGAAATTGACATGGAAGATGAG----GAAGCAGATCTCCGCAGGGCTATTCAGCTAAGTAT--GCAAGGTAGTTCCAGAA---------------------------------------------ATA---------------TA---------TCTCAAGATATTCCACAGACAT-----------CAGGTACA-AATCTTACTTCAGAAGAGCTTCGGAAGAGA----------CGAGAAGCCTACTTTGAAAAACAGCAGCAAAAGCAGCAACAGCAGAAGCAGCAGCAGCAGCAGCAGCAG----------------------------------------------------GGGG----------------AC----------------CTATCAGAACAGAGTTCAC------ATCCATGTGAAAGGCCAAC---CACCA-------GTTCA---GGAGCAC--------TTGG--GAGTGATC--T---A---GGTGATGCTATGG--GTGAAGAAGA----------------------------------------------------CATGCTTC----------------------------------------------------------------------------------AGGCAGCTGTGACCA-------TGTCTTTAGAAA-----------CTGTCAG---AAATGATT-----TG-----AAAACA-GAAG-GAA---AAAAATAA-----------------
>ATXN3_Trachypithecus_francoisi
ATGGAGTC----CATCTTCCACGAGAAACAA-----GAAGGCTCACTTTGTGCTCAA----CATTGCCTGAATAATTTATTGC-AA-----------------GGAGAA-----TATTT-----TAGCCCTGTG-G------AATTATC-C---TCAATTGCACATCA-GC--------------------------------------TGGATGAGGAGG--AGAGGATGAGAA-------------------------------TGGC--------AGAAGG---------------------------AGGAGTTACTAGTGAAGA-TTA-TC---GCACGTTTTTACAGCAGCCTTCTGGAAATA--------TG-GA----TGAC-AGT-------------------------------------------------------GGTT-T----TTTC---------T-----------CTATTCAGGTTATAAGCAATGCCTTGAAAGTTTG-GGGT-TTAGAACTAATCCTGTTCAACAG--TCC----------------------------AG----------------AGT-ATCAGAG--C-C-T----CAG-G-----ATCG--ATCCTATAAATGAA-AGATCAT---TTATA-----TGCAATT-----------AT------------------AA-----AG-------------------------AACA--CTGGTTTACAG--------TTAG-----AAAATTAGGA-AAAC----------AG------------------------------------TGGTT----------------------------------------------------------------------------------------------------------------------TA--ACTTGAAT-TC-TCTC---TTG-ACG-GGTCCAGAATTA-ATATCAGAT--ACATATCTT--GCA-CTTTTCTTGGCTCAATTACAACAGGAAG----------------GTTAT---------TCTATATT-TGTTGTTA-A------GGGTGACCTGCCAGATTG--CGAAG------CTGAC---CAAC------------TTCTGCAG-A---T-GATCAGGGTCCAACAGATGCACCG-ACCAAAACTTATTGGAGAAG------AATT-AGCACAACTGAAAGAGCAAAGAGTCCAT-AAAAC--AGACCTGGAACGAGTGTTAGAAGCAA---------ATGATGGCTC-----------------------------A-GGAATGTTAGACGAAGATGAGGAGG-ATTTGCAGAGGGCTCTGGCACT-AAGTCGCCAAGAAATGGACATGGAAGATGAG----GAAGCAGATCTCCGCAGGGCTATTCAGCTAAGTAT--GCAAGGCAGTTCCAGAA---------------------------------------------ATA---------------TA---------TCTCAAGATATTCCACAGACAT-----------CAGGTACA-AATCTTACTTCAGAAGAGCTTCGGAAGAGA----------CGAGAAGCCTACTTTGAAAAACAGCAGCAAAAGCAGCAACAGCAGAAGCAGCAGCAGCAGCAG----------------------------------------------------------GGGG----------------AT----------------CTAGCAGGACAGAGTTCAC------ATCCATGTGAAAGGCCAAC---CACCA-------GTTCA---GGAGCAC--------TTGG--GAGTGATC--T---A---GGTGATGCTATGG--GTGAAGAAGA----------------------------------------------------CATGCTTC----------------------------------------------------------------------------------AGGCAGCTGTGACCA-------TGTCTTTAGAAA-----------CTGTCAG---AAATGATT-----TG-----AAAACA-GAAG-GAA---AAAAATAA-----------------
>ATXN3_Piliocolobus_tephrosceles
ATGGAGTC----CATCTTCCACGAGAAACAA-----GAAGGCTCACTTTGTGCTCAG----CATTGCCTGAATAATTTATTGC-AA-----------------GGAGAA-----TATTT-----TAGCCCTGTG-G------AATTATC-C---TCAATTGCACATCA-GC--------------------------------------TGGATGAGGAGG--AGAGGATGAGAA-------------------------------TGGC--------AGAAGG---------------------------AGGAGTTACTAGTGAAGA-TTA-TC---GCACGTTTTTACAGCAGCCTTCTGGAAATA--------TG-GA----TGAC-AGT-------------------------------------------------------GGTT-T----TTTT---------T-----------CTATTCAGGTTATAAGCAATGCCTTGAAAGTTTG-GGGT-TTAGAACTAATCCTGTTCAACAG--TCC----------------------------AG----------------AGT-ATCAGAG--G-C-T----CAG-G-----ATCG--ATCCTATAAATGAA-AGATCAT---TTATA-----TGCAATT-----------AT------------------AA-----AG-------------------------AACA--CTGGTTTACAG--------TTAG-----AAAATTAGGA-AAAC----------AG------------------------------------TGGTT----------------------------------------------------------------------------------------------------------------------TA--ACTTGAAT-TC-TCTC---TTG-ACG-GGTCCAGAATTA-ATATCAGAT--ACATATCTT--GCA-CTTTTCTTGGCTCAATTACAACAGGAAG----------------GTTAT---------TCTATATT-TGTTGTTA-A------GGGTGACCTGCCAGATTG--CGAAG------CTGAC---CAAC------------TCCTGCAG-A---T-GATCAGGGTCCAACAGATGCACCG-ACCAAAACTTATTGGAGAAG------AATT-AGCACAACTGAAAGAGCAAAGAGTCCAT-AAAAC--AGACCTGGAACGAGTGTTAGAAGCAA---------ATGATGGCTC-----------------------------A-GGAATGTTAGACGAAGATGAGGAGG-ACTTGCAGAGGGCTCTGGCACT-AAGTCGGCAAGAAATTGACATGGAAGATGAG----GAAGCAGATCTCCGCAGGGCTATTCAGCTAAGTAT--GCAAGGTAGTTCCAGAA---------------------------------------------ATA---------------TA---------TCTCAAGATATTCCACAGACAT-----------CAGGTACA-AATCTTACTTCAGAAGAGCTTCGGAAGAGA----------CGAGAAGCCTACTTTGAAAAACAGCAGCAAAAGCAGCAGCAGCAGAAGCAGCAGCAGCAGCAG----------------------------------------------------------GGGG----------------AT----------------CTATCAGGACAGAGTTCAC------ATCCATGTGAAAGGCCAAC---CACCA-------GTTCA---GGAGCAC--------TTGG--GAATGATC--T---A---GGTGATGCTATGG--GTGAAGAAGA----------------------------------------------------CATGCTTC----------------------------------------------------------------------------------AGGCAGCTGTGACCA-------TGTCTTTAGAAA-----------CTGTCAG---AAATGATT-----TG-----AAAACA-GAAG-GAA---AAAAATAA-----------------
>ATXN3_Cebus_imitator
ATGGAGTC----CATCTTCCACGAGAAACAA-----GAAGGCTCACTTTGTGCTCAA----CATTGCCTGAATAATTTATTGC-AA-----------------GGAGAA-----TATTT-----TAGCCCTGTG-G------AATTATC-C---TCAATTGCACATCA-GC--------------------------------------TGGATGAGGAAG--AAAGGATGAGAA-------------------------------TGGC--------AGAAGG---------------------------AGGAGTTACTAGTGAAGA-TTA-TC---GCACATTTTTACAGCAGCCTTCTGGAAATA--------TG-GA----TGAC-AGT-------------------------------------------------------GGTT-T----CTTC---------T-----------CTATTCAGGTTATAAGCAATGCCTTGAAAGTTTG-GGGT-TTAGAACTAATCCTGTTCAACAG--TCC----------------------------CG----------------AGT-ATCAGAG--G-C-T----CAG-G-----ATCG--ATCCTATAAATGAA-AGATCGT---TTATA-----TGCAATT-----------AT------------------AA-----GG-------------------------AACA--CTGGTTTACAG--------TTAG-----AAAATTAGGA-AAAC----------AG------------------------------------TGGTT----------------------------------------------------------------------------------------------------------------------TA--ACTTGAAT-TC-TCTC---TTG-ACG-GGTCCAGAATTA-ATATCAGAT--ACATATCTT--GCA-CTTTTCTTGGCTCAGTTACAACAGGAAG----------------NNNNN---------NNNNNNNN-NNNNNNNN-N------NNNNNNNNNNNNNNNNNN--NNNNN------NNNNN---NNNN------------NNNNNNNN-N---N-NNNNNNNNNNNNNNNNNNNNNNNN-NNNNNNNNNNNNNNNNNNNN------NNNN-NNNNNNNNNNNNNNNNNNNNNAGTCCAT-AAAAC--AGACCTGGAACGAGTGTTAGAAGCAA---------ATGATGGCTC-----------------------------A-GGAATGTTAGATGAAGATGAGGAGG-ATTTGCAGAGGGCTCTGGCACT-AAGCCGCCAAGAAATTGACATGGAAGATGAG----GAAGCAGATCTCCGCAGGGCTATTCAGCTAAGTAT--GCAAGGTAGTTCCAGAA---------------------------------------------ATA---------------TA---------TCTCAAGATATTCCACAGACAT-----------CAGGTACA-AATCTTACTTCAGAAGAGCTTCGGAAGAGA----------CGAGAAGCCTACTTTGAAAAACAGCAACAGCAGCAGCAGCAACAACAGCAACAGCAGCAGCAGCAGCAGCAGCAG----------------------------------------------GGGG----------------AC----------------CCATCAGGACAGAGTTCAC------ATCCATGTGAAAGGCCAGC---CACCA-------GTTCA---GGAGCTC--------TTGG--GAGTGATC--T---A---GGTGATGCCATGA--GTGAAGAAGA----------------------------------------------------CATGCTTC----------------------------------------------------------------------------------AGGCAGCTGTGACCA-------TGTCTTTAGAAA-----------CTGTCAG---AAATGATT-----TG-----AAAACA-GAAG-GAA---AAAAATAA-----------------
>ATXN3_Saimiri_boliviensis
ATGGAGTC----CATCTTCCACGAGAAACAA-----GAAGGCTCACTTTGTGCTCAA----CATTGCCTGAATAATTTATTGC-AA-----------------GGAGAA-----TATTT-----TAGCCCTGTG-G------AATTATC-C---TCAATTGCACATCA-GC--------------------------------------TGGATGAGGAAG--AAAGGATGAGAA-------------------------------TGGC--------AGAAGG---------------------------AGGAGTAACTAGTGAAGA-TTA-TC---GCACATTTTTACAGCAGCCTTCTGGAAATA--------TG-GA----TGAC-AGT-------------------------------------------------------GGTT-T----CTTC---------T-----------CTATTCAGGTTATAAGCAATGCCTTGAAAGTTTG-GGGT-TTAGAACTAATCCTGTTCAACAG--TCC----------------------------CG----------------AGT-ATCAGAG--G-C-T----CAG-G-----ATCG--ATCCTATAAATGAA-AGATCAT---TTATA-----TGCAATT-----------AT------------------AA-----GG-------------------------AACA--CTGGTTTACAG--------TTAG-----AAAATTAGGA-AAAC----------AG------------------------------------TGGTT----------------------------------------------------------------------------------------------------------------------TA--ACTTGAAT-TC-TCTC---TTG-ACG-GGTCCAGAATTA-ATATCAGAT--ACATATCTT--GCA-CTTTTCTTGGCTCAGTTACAACAGGAAG----------------GTTAT---------TCTATATT-TGTTGTTA-A------GGGTGATCTGCCTGATTG--TGAAG------CTGAC---CAAC------------TTCTGCAG-A---T-GATTAGGGTCCAACAGATGCATCG-ACCAAAACTTATTGGAGAAG------AATT-AGCACAACTGAAAGAACAAAGAGTCCAT-AAAAC--AGACCTGGAACGAGTGTTAGAAGCAA---------ATGATGGCTC-----------------------------A-GGAATGTTAGATGAAGACGAGGAGG-ATTTGCAGAGGGCTCTGGCACT-GAGCCGCCAAGAAATTGACATGGAAGATGAG----GAAGCAGATCTCCGCAGGGCCATTCAGCTAAGTAT--GCAAGGTAGTTCCAGAA---------------------------------------------ATA---------------TA---------TCTCAAGATATTCCACAGACAT-----------CAGGTACA-AATCTTACTTCAGAAGAGCTTCGGAAGAGA----------CGGGAAGCCTACTTTGAAAAACAGCAACAGCAGCAGCAGCAGCAACAACAACAACAACAGCAACAGCAGCAGCAGCAGCAGCAGCAGCAGCAGCAGCAG----------------------GGGG----------------AC----------------CCATCAGGACAGAGTTCAC------ATCCATGTGAAAGGCCAGC---CACCA-------TTTCA---GGAGCTC--------TTGG--GAGTGATC--T---A---GGTGATGCCATAA--GTGAAGAAGA----------------------------------------------------CATGCTTC----------------------------------------------------------------------------------AGGCAGCTGTGACCA-------TGTCTTTAGAAA-----------CTGTCAG---AAATGATT-----TG-----AAAACA-GAAG-GAA---AAAAATAG-----------------
>ATXN3_Sapajus_apella
ATGGAGTC----CATCTTCCACGAGAAACAA-----GAAGGCTCACTTTGTGCTCAA----CATTGCCTGAATAATTTATTGC-AA-----------------GGAGAA-----TATTT-----TAGCCCTGTG-G------AATTATC-C---TCAATTGCACATCA-GC--------------------------------------TGGATGAGGAAG--AAAGGATGAGAA-------------------------------TGGC--------AGAAGG---------------------------AGGAGTTACTAGTGAAGA-TTA-TC---GCACATTTTTACAGCAGCCTTCTGGAAATA--------TG-GA----TGAC-AGT-------------------------------------------------------GGTT-T----CTTC---------T-----------CTATTCAGGTTATAAGCAATGCCTTGAAAGTCTG-GGGT-TTAGAACTAATCCTGTTCAACAG--TCC----------------------------CG----------------AGT-ATCAGAG--G-C-T----CAG-G-----ATCG--ATCCTATAAATGAA-AGATCAT---TTATA-----TGCAATT-----------AT------------------AA-----GG-------------------------AACA--CTGGTTTACAG--------TTAG-----AAAATTAGGA-AAAC----------AG------------------------------------TGGTT----------------------------------------------------------------------------------------------------------------------TA--ACTTGAAT-TC-TCTC---TTG-ACG-GGTCCAGAATTA-ATATCAGAT--ACATATCTT--GCA-CTTTTCTTGGCTCAGTTACAACAGGAAG----------------GTTAT---------TCTATATT-TGTTGTTA-A------GGGTGATCTGCCAGATTG--TGAAG------CTGAC---CAAC------------TTCTGCAG-A---T-GATTAGGGTCCAACAGATGCATCG-ACCAAAACTTATTGGAGAAG------AATT-AGCACAACTAAAAGAGCAAAGAGTCCAT-AAAAC--AGACCTGGAACGAGTGTTAGAAGCAA---------ATGATGGCTC-----------------------------A-GGAATGTTAGATGAAGATGAGGAGG-ATTTGCAGAGGGCTCTGGCACT-AAGCCGCCAAGAAATTGACATGGAAGATGAG----GAAGCAGATCTCCGCAGGGCTATTCAGCTAAGTAT--GCAAGGTAGTTCCAGAA---------------------------------------------ATA---------------TA---------TCTCAAGATATTCCACAGACAT-----------CAGGTACA-AATCTTACTTCAGAAGAGCTTCGGAAGAGA----------CGAGAAGCCTACTTTGAAAAACAGCAACAGCAGCAGCAGCAACAACAGCAGCAGCAGCAGCAGCAGCAG----------------------------------------------------GGGG----------------AC----------------CCATCAGGACAGAGTTCAC------ATCCATGTGAAAGGCCAGC---CACCA-------GTTCA---GGAGCTC--------TTGG--GAGTGATC--T---A---GATGATGCCATGA--GTGAAGAAGA----------------------------------------------------TATGCTTC----------------------------------------------------------------------------------AGGCAGCTGTGACCA-------TGTCTTTAGAAA-----------CTGTCAG---AAATGATT-----TG-----AAAACA-GAAG-GAA---AAAAATAA-----------------
>ATXN3_Aotus_nancymaae
ATGGAGGC----CATCTTCCACGAGAAACAA-----GAAGGCTCACTTTGTGCTCAG----CATTGCTTGAATAATTTATTGC-AA-----------------GGAGAA-----TATTT-----TAGCCCTGTG-G------AATTATC-C---TCAATTGCACATCA-GC--------------------------------------TGGATGAGGAAG--AAAGGATGAGAA-------------------------------TGGC--------AGAAGG---------------------------AGGAGTTACTAGTGAAGA-TTA-TC---GCACATTTTTACAGCAGCCTTCTGGAAATA--------TG-GA----TGAC-AGT-------------------------------------------------------GGTT-T----CTTC---------T-----------CTATTCAAGTTATAAGCAATGCCTTGAAAGTTTG-GGGT-TTAGAACTAATCCTGTTCAACAG--TCC----------------------------CG----------------AGT-ATCAGAG--G-C-T----CAG-G-----ATCG--ATCCTATAAATGAA-AGATCAT---TTATA-----TGCAATT-----------AT------------------AA-----GG-------------------------AACA--CTGGTTTACAG--------TTAG-----AAAATTAGGA-AAAC----------AG------------------------------------TGGTT----------------------------------------------------------------------------------------------------------------------TA--ACTTGAAT-TC-TCTC---TTG-ACG-GGTCCAGAATTA-ATATCAGAT--ACATACCTT--GCA-CTTTTCTTGGCTCAGTTACAACAGGAAG----------------GTTAT---------TCTATATT-TGTTGTTA-A------GGGTGATCTGCCAGATTG--TGAAG------CTGAC---CAAC------------TTCTGCAG-A---T-GATTAGGGTCCAACAAATGCATCG-ACCAAAACTTATTGGAGAAG------AATT-AGCACAACTAAAAGAGCAAAGAGTCCAT-AAAAC--AGACCTGGAACAAGTGTTAGAAGCAA---------ACGATGGCTC-----------------------------A-GGAATGTTAGATGAAGACGAGGAGG-ATTTGCAGAGGGCTCTGGCACT-AAGCCGCCAAGAAATTGACATGGAAGATGAG----GAAGCAGATCTCCGCAGGGCTATTCAGCTAAGTAT--GCAAGGTAGTTCCAGAA---------------------------------------------ATA---------------TA---------TCTCAAGATATTCCACAGACAT-----------CAGGTACA-AATCTTACTTCAGAAGAGCTTCGGAAAAGA----------CGAGAAGCCTACTTTGAAAAG------------------------------------------------------------------------------------------------------------------------------------------------------------------------------------------------------------------------------------------------------TGAGGCCATGA--GTGAAGAAGA----------------------------------------------------CATGCTTC----------------------------------------------------------------------------------AGGCAGCTGTGACCA-------TGTCTTTAGAAA-----------CTGTCAG---AAATGATT-----TG-----AAAACA-GAAG-GAA---AAAAATAA-----------------
>ATXN3_Callithrix_jacchus
ATGGAGTC----CATCTTCCACGAGAAACAA-----GAAGGCTCACTTTGTGCTCAG----CATTGCCTGAATAATTTATTGC-AA-----------------GGAGAA-----TATTT-----TAGCCCTGTG-G------AGTTATC-C---TCAATTGCACATCA-GC--------------------------------------TGGATGAGGAAG--AAAGGATGAGAA-------------------------------TGGC--------AGAAGG---------------------------AGGAGTTACTAGTGAAGA-TTA-TC---GCACATTTTTACAGCAGCCTTCTGGAAATA--------TG-GA----TGAC-AGT-------------------------------------------------------GGTT-T----CTTC---------T-----------CTATTCAGGTTATAAGCAATGCCTTGAAAGTTTG-GGGT-TTAGAACTAATCCTGTTCAACAG--TCC----------------------------CG----------------AGT-ATCAGAG--G-C-T----CAG-G-----ATCG--ATCCTATAAATGAA-AGATCAT---TTATA-----TGCAATT-----------AT------------------AA-----GG-------------------------AACA--CTGGTTTACAG--------TTAG-----AAAATTAGGA-AAAC----------AG------------------------------------TGGTT----------------------------------------------------------------------------------------------------------------------TA--ACTTGAAT-TC-TCTC---TTG-ACG-GGTCCAGAATTA-ATATCAGAT--ACATATCTT--GCA-CTTTTCTTGGCTCAGTTACAACAGGAAG----------------GTTAT---------TCTATATT-TGTTGTTA-A------GGGTGATCTGCCAGATTG--TGAAG------CTGAC---CAAC------------TTCTACAG-A---T-GATTAGGGTCCAACAGATGCATCG-ACCAAAACTTATTGGAGAAG------AATT-AGCACAACTAAAAGAGCAAAGAGTCCAT-AAAAC--AGACCTGGAACGAGTGTTAGAAGCAA---------ATGATGGCTC-----------------------------A-GGAATGTTAGATGAAGATGAGGAGG-ATTTGCAGAGGGCTCTGGCACT-AAGCCGCCAAGAAATTGACATGGAAGATGAG----GAAGCAGATCTCCGCAGGGCTATTCAGCTAAGTAT--GCAAGGTAGTTCCAGAA---------------------------------------------ATA---------------TA---------TCTCAAGATATTCCACAGACAA-----------CAGGTACA-AATCTTACTTCAGAAGAGCTTCGGAAGAGA----------CGAGAAGCCTACTTTGAAAAACAGCAACAGCAGCAGCAGCAGCAACAGCAGCAGGAGCAGCAGCAGGAGCAGCAGCAG-------------------------------------------GGAG----------------AC----------------CCATCAGGACAGAGTTCAC------ATCCATGTGAAAGGCCAAC---CACCA-------GTTCA---GGAGCTC--------TTGG--GAATGATC--T---A---GGTGATGCCATGA--GTGAAGAAGA----------------------------------------------------CATGCTTC----------------------------------------------------------------------------------AGGCAGCTGTGACCA-------TGTCTTTAGAAA-----------CTGTCAA---GAATGATT-----TG-----AAAGCA-GAAG-GAA---AAAAATAA-----------------
>ATXN3_Carlito_syrichta
ATGGAGTC----CATCTTTCACGAGAAACAA-----GAAGGCTCGCTGTGCGCGCAG----CACTGCCTGAACAACCTGCTGC-AG-----------------GGGGAG-----TACTT-----CAGCCCCGTG-G------AGCTGTC-C---TCCATCGCACACCA-GC--------------------------------------TGGACGAGGAGG--AGCGGATGAGGA-------------------------------TGGC--------GGAGGG---------------------------GGGTGTAACCAGCGAAGA-CTA-CC---GGACGTTTCTGCAGCAGCCTTCTGGAAATA--------TG-GA----TGAC-AGT-------------------------------------------------------GGCT-T----TTTC---------T-----------CTATTCAGGTGATAAGCAATGCCTTGAAAGTTTG-GGGC-TTAGAACTCATCCTCTTCAACAG--TCC----------------------------AG----------------AGT-ATCAGAG--G-C-T----CAG-G-----ATCA--ATCCTATAAATGAA-AGATCAT---TTATA-----TGCAATT-----------AT------------------AA-----AG-------------------------AGCA--CTGGTTTACAG--------TTAG-----AAAATTAGGA-AAAC----------AG------------------------------------TGGTT----------------------------------------------------------------------------------------------------------------------TA--ACTTGAAT-TC-TCTC---TTG-ACG-GGTCCAGAATTA-ATATCAGAT--ACATACCTT--GCA-CTTTTCTTGGCGCAATTACAGCAGGAAG----------------GCTAC---------TCCATATT-TGTTGTTA-A------GGGCGACCTACCCGACTG--TGAGG------CCGAC---CAGC------------TCCTGCAG-A---T-GGTCAGGGTCCAGCAGATGCAGAG-GCCAAAGCTCATTGGAGAGG------AGCT-GGCACAGCTGAAAGAGCAGAGAGTCCAT-AAGAC--AGACCTGGAACGTGTCTTTGGAGCAA---------ATGAAGGCTC-----------------------------G-GGCATGGCAGACCAAGATGAGGAGG-ACTTGCGGAGGGCTTTGGCACT-GAGTCGCCAAGAAATGGACATGGAAGACGAG----GAAGCGGATCTCCGCAGGGCCATTCAGCTGAGTAT--GCAAGGTAGTTCCAGGA---------------------------------------------ATA---------------TA---------TCTCCAGATGTTCCACAGACGT-----------CAGGTACA-AATCTTACTTCAGAAGAGCTGCGGAAGAGA----------AGAGAAGCCTACTTTGAAAAGCAACAACAGCAG----------------------------------------------------------------------------------------GTGG----------------GT----------------CCCCCAGGACCGAGTTCCC------ACCTGTGGGACAGGCCAAC---CACAT-------GCCCA---GGAGCCC--------TGGA--GAGCAGCC--C---AGCAGGGGATTCGCGGA--GCGAAGAGGA----------------------------------------------------CATGCTGC----------------------------------------------------------------------------------AGGCGGCCATGACCA-------TGTCGCTAGAGA-----------CTGTTGG---GAATGACT-----TG-----AAAACA-GAAG-GA----AAAAATAACTCCTGTTAA-------
>LOC103249688_Carlito_syrichta
ATGGAGTC----CATCTTTCACGAGAAACAA-----GAAGGCTCGCTGTGCGCGCAG----CACTGCCTGAACAACCTGCTGC-AG-----------------GGGGAG-----TACTT-----CAGCCCCGTG-G------AGCTGTC-C---TCCATCACACACCA-GC--------------------------------------TGGACGAGGAGG--AGCAGATGAGGA-------------------------------TGGC--------GGAGCG---------------------------GGGTGTAACCAGCAAAGA-TTA-CC---GGACGTTTCTGCAGCAGCCTTCTGGAAATA--------TG-GA----TGAC-AGT-------------------------------------------------------GGCT-T----TTTC---------T-----------CTATTCAGGTGATAAGCAATGCCTTGAAAGTTTG-GGGC-TTAGAACTCATTCTCTTCAACAG--TCC----------------------------AG----------------AGT-ATCAGAG--G-C-T----CAG-G-----ATCA--ACCCTATAAATGAA-AGATCAT---TTATA-----TGCAATT-----------AT------------------AA-----AG-------------------------AGCA--CTGGTTTACAG--------TTAG-----AAAATTAGGA-AAAC----------AG------------------------------------TGGTT----------------------------------------------------------------------------------------------------------------------TA--ACTTGAAT-TC-TCTC---TTG-ACG-GGTCCCGAATTA-ATATCAGAT--ACATACCTT--GCA-CTATTCCTGGTGCAATTACAGCAGGAAG----------------GCTAC---------TCCATATT-TGTTGTTA-A------GGGCGACCTACCCGACTG--TGAGG------CCAAC---CAGC------------TCCTGCAG-A---T-GGTCAGGGTCCAGCAGATGCAGAG-GCCAAAGCTCATTGGAGAGG------AACT-GGCACAGCTGAAAGAGCAGAGAGTCCAT-AAGAC--AGACCTGGAACGCATCTTTGGAGCAA---------ATGAAGGCTC-----------------------------G-GGCGTGGCAGACCAAGATGAGGAGG-ACTTGCAGAGGGCTTTGGCACT-GAGTCGCCAAGAAATGGACATGGAAGATGAGAAAGGAAGCGGATCTCCACAGGGCCATTCAGCTGAGTAT--GCAAGTTAGTTCCAGGA---------------------------------------------ATA---------------TA---------TCTCCAGATGTTCCACAGACGT-----------CAGGTACA-AATCTTACTTCACAAGAGCTGCGGAAGAGA----------AGAGAAGCCTACTTTAAAAAGCAGCAACAGCAG----------------------------------------------------------------------------------------GTGG----------------GT----------------CCCCCAGGACCGAGTTCCCC------ACCTGTGGGACAGGCCAAC--CGCAT-------GCCCA---GGAGCCC--------TGGA--GAGCAGCC--CGGCA---GGGGATGCGCGGA--GCGAAGAGGA----------------------------------------------------CATGCTGC----------------------------------------------------------------------------------AGGCAGCCATGACCA-------TGTCGCTAGAGA-----------CTGTTGG---GAGTGATT-----TG-----AAAACA-GAAG-GA----AAAAATAA-----------------
>ATXN3_Microcebus_murinus
ATGGAGTC----CATCTTTCACGAGAAACAA-----GAAGGCTCCCTTTGTGCTCAA----CACTGCCTGAATAATCTGTTGC-AA-----------------GGAGAA-----TATTT-----TAGCCCAGTG-G------AATTATC-T---TCAATTGCACATCA-GC--------------------------------------TAGATGAAGAAG--AAAGGATGAGAA-------------------------------TGGC--------AGAAGG---------------------------AGGAGTTACTAGTGAAGA-TTA-TC---GCACATTTTTACAGCAGCCTTCTGGAAATA--------TG-GA----TGAC-AGC-------------------------------------------------------GGGT-T----TTTC---------T-----------CTATTCAGGTTATAAGCAATGCCTTGAAAGTTTG-GGGT-TTAGAACTAATCCTGTTCAACAG--CCC----------------------------AG----------------AGT-ATCAGAG--G-C-T----CAG-G-----ATTG--ATCCTATAAATGAA-AGATCAT---TTATA-----TGCAATT-----------AT------------------AA-----AG-------------------------AACA--CTGGTTTACAG--------TTAG-----AAAATTAGGA-AAAC----------AG------------------------------------TGGTT----------------------------------------------------------------------------------------------------------------------TA--ACTTGAAT-TC-TCTC---TTG-ACG-GGTCCAGAATTA-ATATCAGAT--ACATACCTT--GCA-CTTTTCTTGGCTCAATTACAACAGGAAG----------------GTTAT---------TCTATATT-TGTTGTTA-A------GGGTGATCTGCCAGATTG--TGAAG------CTGAC---CAAC------------TACTGCAG-A---T-GATCAGGGTCCAACAGATGCATCG-ACCAAAACTTATTGGAGAAG------AATT-AGCACAACTAAAAGAACAAAGGGTCCAT-AAAAC--AGACCTGGAACGAGTCTTAGAGACAA---------ATGATGGCTC-----------------------------A-GGAATGTTAGATGAAGATGAGGAGG-ATTTGCAGAGGGCTCTGGCACT-AAGTCGCCAAGAAATTGACATGGAAGATGAA----GAAGCAGATCTCCGCAGAGCTATTCAGCTAAGTAT--GCAAGGTAGTTCCAGAA---------------------------------------------ATA---------------TA---------TCTCAAGATACTCCACAGACAT-----------CAGGTACA-ACTCTTACTTCAGAAGAGCTGCGGAAGAGA----------AGAGAAGCCTACTTTGAAAAGCAGCAGCAGCAGCAGCAGCAGCAGCAGCAGCAGCAGCAGCAGCAGCAGCAGAAG----------------------------------------------ATAG----------------AT----------------CCACCAGGACAGATTTCAC------ATCCATGTGAAGGGCCGAC---CACAA-------GTTCA---GGAGCAC--------GCAA--GAGTGATC--C---A---GGTGATGCTATGA--GTGAAGAAGA----------------------------------------------------CATGCTTC----------------------------------------------------------------------------------AGGCAGCTGTGACCA-------TGTCTTTAGAAA-----------CTGTTAG---AAATAATT-----TG-----AAAACA-GAAG-GAA---AAAAATAA-----------------
>ATXN3_Nycticebus_coucang
ATGGAGTC----CATCTTTCACGAGAAACAA-----GAAGGCTCCCTTTGTGCTCAA----CATTGCCTGAATAATCTGTTGC-AA-----------------GGAGAA-----TATTT-----TAGCCCAGTA-G------AATTATC-T---TCAATTGCACATCA-GC--------------------------------------TAGATGAAGAAG--AGAGGATGAGAA-------------------------------TGGC--------AGAAGG---------------------------AGGCATCACTAGTGAAGA-CTA-TC---GCACATTTTTACAGCAGCCTTCTGGAAATA--------TG-GA----TGAC-AGC-------------------------------------------------------GGGT-T----TTTC---------T-----------CTATTCAGGTTATAAGCAATGCGTTGAAAGTTTG-GGGT-TTAGAGCTAATTCTGTTCAACAG--TCC----------------------------AG----------------AGT-ATCAGAG--G-C-T----CAG-G-----ATCG--ATCCTATAAATGAA-AGATCAT---TTATA-----TGCAATT-----------AT------------------AA-----AG-------------------------AACA--CTGGTTTACAG--------TTAG-----AAAATTAGGA-AAAC----------AG------------------------------------TGGTT----------------------------------------------------------------------------------------------------------------------TA--ACTTGAAT-TC-TCTT---TTG-ACG-GGTCCAGAATTA-ATATCAGAT--ACATACCTT--GCA-CTTTTCTTGGCTCAATTACAACAGGAAG----------------GTTAT---------TCTATATT-TGTTGTTA-A------GGGTGATCTGCCAGATTG--TGAAG------CTGAC---CAAC------------TACTACAG-A---T-GATCAGGGTCCAACAGATGCATCG-ACCAAAACTTATTGGAGAAG------AATT-AGCACAACTAAAAGAGCAAAGAGTCCAT-AGAAC--AGACTTGGAACGAGTTTTAGAAGCAA---------ATGATGGGTC-----------------------------A-GGAACATTAGATGAAGATGAAGAGG-ATTTACAGAGAGCTCTGGCACT-AAGTCGCCAAGAAGTTGACATGGAAGATGAA----GAAGCAGATCTCCGCAGAGCTATTCAGCTAAGTAT--GCAAGGTAGTTCCAGAA---------------------------------------------ATA---------------TA---------TCTCAAGATATTCCACAAACAT-----------CAGGTACA-ACTCTTACTTCAGAAGAACTGCGGAAGAGA----------AGAGAAGCCTACTTTGAAAAGCAGCTGCAGCAGCAGAAGCAGCAGCAGCAGCAGAAGCAGCGGGAG-------------------------------------------------------GTAG----------------AT----------------CCACCAGGGCAGATTTCAC------ATCCATGTGAAAGGCCAAC---CACAA-------GTTCA---GGAGCAC--------CAGG--GAGTGATC--T---A---GGTGATGCTATGA--GTGAAGAAGA----------------------------------------------------TATGCTTC----------------------------------------------------------------------------------GGGCAGCTGTGACCA-------TGTCCTTAGAAA-----------CTGTTAG---AAATAATT-----TG-----AAAACA-GAAG-GGA---AAAAATAA-----------------
>LOC128584333_Nycticebus_coucang
GTGGAATC----CATCTTCCACGAGAAACAA-----GAAGCCTCCCTTTGTGCTCAA----CATTGTCCAAATAATCTGTTGC-AA--------------------GAA-----TATTT-----TAGTCCAGTA-A------AATTATC-T---TCAATTACACATCA-GC--------------------------------------TAGATGAAGAAC--AGAGGATGAGAA---------------------------------------------AAGC---------------------------AGGAGTTACTAGTGAAGA-CTA-TC---GCACATTTTTACA---GCCTTCTGGAAATA--------TA-GA----TGAC-AGA-------------------------------------------------------GGGT-T----TTTC---------T-----------CTATTCAGGTTATAAGCAATGCCATGAAAGTTTG-GGGT-TTAGAACTCCTCT-ATTCAA-------C----------------------------AG----------------ATT-ATCAGTG--G-C-T----CAG-G-----ATTG--ATCCCATAAATGAA-AGATCAT---TTATA-----TGCAATT-----------AT------------------AA-----AG-------------------------AACC--ATGTTTTACAG--------TTAG-----AAAATAAGAA-AAAC----------AG------------------------------------TGGTT----------------------------------------------------------------------------------------------------------------------TA--ACTTGAAT-AG-TCTT---CTT-GAT--GCCCAGAATTAGTTATCAGAT--ACATACCTT--GCA-CTTTTCTTGGTTCAATTACAACAGGAAA----------------GTTAT---------TCTATATT-TGTTATTAAA------GGGTGCTATGCCAGATTG--TGAAGTACTACCGGAC---CAAC------------TACTATAG-A---T-AATCAGGGTCCAACAGATAAATCA-ACCAAAACCTATTG-AAAAG------AATT-AGTACAACTGAAAGAGC--AGAGTCCAT-AAAAC--AGACATGAAACAAGTC--TGAAGCAA---------ATGATGGGTC-----------------------------A-GGAACATTAGATGAAGATGAGC-AG-ATGTGCAGAGGGCTCTGGCCCT-ACGTCACCAAGAAACCAACCTGGAAGATGAA----GCAGCAGGTCTCTGCGGAGCTTTTCAGCTAAGTAT--GCAAGGTAGTTCCAGAA---------------------------------------------ACA---------------TA---------TCTCAAGATATTCCACAGACAT-----------CAGT---------------CACAAGAGCTGAGGAAGAGA----------AGAGAAGCCTACTTTGAAAAGCAGCAACAGCAGCAA-------------------------------------------------------------------------------------GTAG----------------AT----------------GGACCAGGACAGATTTCAT------ATCCATGTGAAGGGCCGAC---CGCAA-------GTTTA---GGAACAC--------TAGA--AAGTGGTG--C---A----GTGATGCTATGA--GTGAAGGAGA----------------------------------------------------CTTGCATC----------------------------------------------------------------------------------TGGCAGCTATGACCAGGAACTGTGTCTTTAGAAA-----------CTGTTTA---TGATAATT-----TG-----AAAACA-GAAG-GAA---AAAGGTAA-----------------
>ATXN3_Propithecus_coquereli
ATGGAGTC----CATCTTTCACGAGAAACAA-----GAAGGCTCCCTTTGTGCTCAA----CACTGCCTGAATAATCTGTTGC-AA-----------------GGAGAA-----TATTT-----TAGCCCAGTG-G------AATTATC-T---TCAATTGCACATCA-GC--------------------------------------TAGATGAAGAAG--AGAGGATGAGAA-------------------------------TGGC--------AGAAGG---------------------------AGGAGTTACTAGCGAAGA-CTA-TC---GCACATTTTTACAGCAGCCTTCTGGAAATA--------TG-GA----TGAT-AGC-------------------------------------------------------GGGT-T----TTTC---------T-----------CCATTCAGGTTATAAGCAATGCCTTGAAAGTTTG-GGGT-TTAGAACTAATCCTGTTCAACAG--CCC----------------------------AG----------------AGT-ATCAGAG--G-C-T----CAG-G-----ATTG--ATCCTATAAATGAA-AGATCAT---TTATA-----TGCAATT-----------AT------------------AA-----AG-------------------------AACA--CTGGTTTACAG--------TTAG-----AAAATTAGGA-AAAC----------AG------------------------------------NNNNN----------------------------------------------------------------------------------------------------------------------NN--NNNNNNNN-NN-NNNN---NNN-NNN-NNNNNNNNNNNN-NNNNNNNNN--NNNNNNNNN--NNN-NNNNNNNNNNNNNNNNNNNNNNNNNNNN----------------NNNNN---------NNNNNNNN-NNNNNNNN-N------NNNNNNNNNNNNNNNNNN--NNNNN------NNNNN---NNNN------------NNNNNNNN-N---N-NNNNNNNNNNNNNNNNNNNNNNNNNNNNNNNNNNNNNNNNNNNNN------NNNNNNNNNNNNNNNNNNNNNNNNNNNNNNNNN-NNNNN--NNNNNNNNNNNNNNNNNNNNNNNNNN---------NNNNNNNNNN-----------------------------N-NNNNNNNNNNNNNNNNN--NNNNNN-NNNNNNNNNNNNNNNNNNNNNN-NNNNNNNNNNNNNNNNNNNNNNNNNNNNNNN----NNNNNNNNNNNNNNNNNNNNNNNNNNNNNNNNNNN--NNNNNGTGGTTCCAGAA---------------------------------------------ATA---------------TA---------TCTCAAGATATTCCACAGAGAT-----------CAGGTACC-ACTCTTACTTCAGAAGAGCTGCGGAAGAGA----------AGAGAAGCCTACTTTGAAAANNNNNNNNNNNNNNNNNNNNNNNNNNNNNNNNNNNNNNNNNNNNNNNNNNNNNNNNNNNNN----------------------------------------NNNN----------------NN----------------NNNNNNNNNNNNNNNNNNN------NNNNNNNNNNNNNNNNNNN---NNNNN-------NNNNN---NNNNNNN--------NNNN--NNNNNNNN--N---N---NGTGATGCTATGA--GTGAAGAAGA----------------------------------------------------CATGCTTC----------------------------------------------------------------------------------AGGCAGCTGTGACCA-------TGTCTTTAGAAA-----------CTGTTAG---AAATAACT-----TG-----AAAACA-GAAG-GAA---AAAAATAA-----------------
>ATXN3_Otolemur_garnettii
ATGGAGTC----CATCTTTCACGAGAAACAA-----GAAGGCTCCCTTTGTGCTCAG----CATTGCCTGAATAATCTGTTGC-AA-----------------GGAGAG-----TATTT-----TAGCCCCGTA-G------AGTTATC-T---TCAATTGCACACCA-GC--------------------------------------TAGATGAAGAAG--AGAGAATGAGAA-------------------------------TGGC--------AGAAGG---------------------------AGGCATCACTAGTGAAGA-CTA-TC---GCACATTTTTACAGCAGCCTTCTGGAAATA--------TG-GA----TGAC-AGT-------------------------------------------------------GGGT-T----TTTC---------T-----------CTATTCAGGTTATAAGCAATGCGTTGAAAGTTTG-GGGT-TTAGAGCTAATTCTGTTCAACAG--TCC----------------------------AG----------------AAT-ATCAGAG--G-C-T----CAG-G-----ATCG--ATCCTATAAATGAA-AGATCAT---TTATA-----TGCAATT-----------AT------------------AA-----AG-------------------------AACA--CTGGTTTACAG--------TTAG-----AAAATTAGGA-AAAC----------AG------------------------------------TGGTT----------------------------------------------------------------------------------------------------------------------TA--ACTTGAAT-TC-TCTT---TTG-ACG-GGTCCAGAATTA-ATATCAGAT--ACGTACCTT--GCC-CTTTTCTTGGCTCAATTACAACAGGAAG----------------GGTAT---------TCTATATT-TGTTGTTA-A------GGGCGATCTGCCAGATTG--TGAAG------CTGAC---CAAC------------TACTGCAG-A---T-GATCAGGGTCCAACAGATGCATCG-ACCAAAACTTATTGGAGAAG------AATT-AGCACAACTAAAAGAGCAAAGAGTCCAT-AGAAC--AGACTTGGAACGAGTTTTAGAAGCAA---------ATGATGGGTC-----------------------------A-GGAACATTAGATGAAGATGAAGAGG-ACTTACAGAGAGCTCTGGCACT-AAGTCGCCAAGAAGTTGACATGGAAGATGAA----GAAGCAGATCTCCGCAGAGCTATTCAGCTAAGTAT--GCAAGGTAGTTCCAGAA---------------------------------------------ATA---------------TA---------TCTCAAGACATTCCACAGACAT-----------CAGGTACA-ACTCTTACTTCAGAAGAGCTGCGGAAGAGA----------AGAGAAGCCTACTTTGAAAAGCAGCAGCAGCAGCAGCAACAGCAGCAGCAGCAGAAGCGGGAG----------------------------------------------------------GTAG----------------AT----------------CCACCAGGGCAGATTTCAC------ATCCACGTGAAAGGCCAAC---CACAA-------GTTCA---GGAGCAC--------CTGG--GAGTGATC--T---A---GGTGATGCTATGA--GTGAAGAAGA----------------------------------------------------TATGCTTC----------------------------------------------------------------------------------GGGCAGCTGTGACCA-------TGTCCTTAGAAA-----------CTGTTAG---AAATAATT-----TG-----AAAACA-GAAG-GGA---AAAAATAA-----------------
>unknown_copy_Otolemur_garnettii
ATGGAGCC----CACTTTTCATGAGAAACAA-----GAAGTCTC-CTTTGTGCTCAC----CATTGCCCAAATAATCTGTTGC-AA--------------------GAA-----TATTT-----TAGTCCAGTA-A------AATTA-C-T---TCAATTACACATCA-GC--------------------------------------TGGATGAAGAAG--AGAGGGTGAGAG-------------------------------AGG---------AGGAGG---------------------------AGGAATTGCTAGTGAAGA-CTA-TC---ACACATTTTTACA---GCCTTCTAGAAATA--------TA-GA----TAAC-AGT-------------------------------------------------------GGGT-C----TTTC---------T-----------CTATTCAGGTTATAAACAATGCCATGAAAGTTTG-GGGT-TTAGAATT---CCTGTTCAAC-----------------------------------AG----------------ATT-ATCAGAG--G-C-T----CAG-G-----ATTG--ATCCTATAAATGAA-AGATCAT---TTAAA-----TGCAATC-----------AT------------------AC-----AG-------------------------AACC--A-TGTTTACAG--------TTAG-----AAAATAAGAA-AAAC----------NN------------------------------------NNNNN----------------------------------------------------------------------------------------------------------------------NN--NNNNNNNN-NN-NNNN---NNN-NNN-NNNNNNNNNNNN-NNNNNNNNN--NNNNNNNNN--NNN-NNNNNNNNNNNNNNNNNNNNNNNNNNNN----------------NNNNN---------NNNNNNNN-NNNNNNNN-N------NNNNNNNNNNNNNNNNNN--NNNNN------NNGAC---CAAC------------TACTATAG-A---T-AATCAGGGTCCAACAGAAGTATCA-ACCAAAACTTATTG-AAAAG------AATT-AGTACAACTGAAAGAGC--AGAGTCCAT-AAAAC--AGACTTGGAACAAGT--TTGAAGCAA---------ATGATGGTTC-----------------------------A-GGAACGTTAGATGAAAA---TGAGG-ATTTGCAGAGGGCTTTGGCACT-AAGTCACCAGGAAACCTACCTGGAAGATGAA----GAAGCAGATCTCTGCA--------CAGCTAAGTAT--GCAAGGTAGTTCCACAA---------------------------------------------ACA---------------TA---------TCTCAAGATATTCCACAGACTT-----------CAGGTACA-ACTNNNNNNNNNNNNNNNNNNNNNNNNNNN----------NNNNNNNNNNNNNNNNNNNNNNNN-------------------------------------------------------------------------------------------------------------------------------------------------------------------------------------------------------------------------------------------------NNNNNNNNNNNNN--NNNNNNNNNN----------------------------------------------------NNNNNNNC----------------------------------------------------------------------------------TGGCAGCTGTGACCA-------TGTCTTTAGAAA-----------CTGTTTA---TAATAATT-----TG-----AAAACA-GAAG-GAA---AAAGATAA-----------------
>ATXN3_Lemur_catta
ATGGAGTC----CATCTTTCATGAGAAACAA-----GAAGGCTCCCTTTGTGCTCAA----CACTGCCTGAATAATCTGTTAC-AA-----------------GGAGAA-----TATTT-----TAGCCCAGTG-G------AATTATC-T---TCAATTGCACATCA-GC--------------------------------------TAGATGAAGAAG--AAAGGATGAGAA-------------------------------TGGC--------AGAAGG---------------------------AGGAGTTACTAGTGAAGA-CTA-TC---GCACATTTTTACAGCAGCCTTCTGGAAATA--------TG-GA----TGAC-AGC-------------------------------------------------------GGGT-T----TTTC---------T-----------CTATTCAGGTTATAAGCAATGCCTTGAAAGTTTG-GGGT-TTAGAACTAATCCTGTTCAACAG--CCC----------------------------AG----------------AGT-ATCAGAG--G-C-T----CAG-G-----ATTG--ATCCTATAAATGAA-AGATCAT---TTATA-----TGCAATT-----------AT------------------AA-----AG-------------------------AACA--CTGGTTTACAG--------TTAG-----AAAATTAGGA-AAAC----------AG------------------------------------TGGTT----------------------------------------------------------------------------------------------------------------------TA--ACTTGAAT-TC-TCTC---TTG-ACG-GGTCCAGAATTA-ATATCAGAT--ACATACCTT--GCA-CTTTTCTTGGCTCAATTACAACAGGAAG----------------GTTAT---------TCTATATT-TGTTGTTA-A------GGGTGATCTGCCAGATTG--TGAAG------CTGAC---CAAC------------TACTGCAG-A---T-GATCAGGGTTCAACAAATGCATCG-ACCAAAACTTATTGGAGAAG------AGTT-GGCACAACTAAAAGAGCAAAGGGTCCAT-AAAGC--AGACCTGGAACGAGTCTTAGAAGCAA---------ATGATGGGTC-----------------------------A-GGAATGTTAGATGAAGATGAGGAGG-ATTTGCAGAGGGCTCTGACACT-AAGTCGACAAGAAATTGACATGGAAGATGAA----GAAGCAGATCTCCGCAGAGCTATTCAGCTAAGTAT--GCAAGGTAGTTCCAGAA---------------------------------------------ATA---------------TA---------TCTCAAGATATTCCACACACAT-----------CAGGTACA-ACTCTTACTTCAGAAGAGCTGCGGAAGAGA----------AGAGAAGCCTACTTTGAAAAGCAGCAGCAGCAGCAGCAGCAGCAGCGGCAGCAGCAG----------------------------------------------------------------GTAG----------------AT----------------CCACCAGGACAGATTTCAC------ATC-ATGTGAAGGGCCAAC---CACAA-------GTTCA---GGAGCAC--------TCAG--GAGTGATC--C---A---GGTGATGGTATGA--GTGAAGAAGA----------------------------------------------------CATGCTTC----------------------------------------------------------------------------------AGGCAGCTGTGACCA-------TGTCTTTAGAAA-----------CTGTTAG---AAATAATT-----TG-----AAAACA-GAAG-GAA---AAAAATAA-----------------
>ATXN3_Colobus_angolensis_palliatus
ATGGAGTC----CATCTTCCACGAGAAACAA-----GAAGGCTCACTTTGTGCTCAG----CATTGCCTGAATAATTTATTGC-AA-----------------GGAGAA-----TATTT-----TAGCCCTGTG-G------AATTATC-C---TCAATTGCACATCA-GC--------------------------------------TGGATGAGGAGG--AGAGGATGAGAA-------------------------------TGGC--------AGAAGG---------------------------AGGAGTTACTAGTGAAGA-CTA-TC---GCACGTTTTTACAGCAGCCTTCTGGAAATA--------TG-GA----TGAC-AGT-------------------------------------------------------GGTT-T----TTTC---------T-----------CTATTCAGGTTATAAGCAATGCCTTGAAAGTTTG-GGGT-TTAGAACTAATCCTGTTCAACAG--TCC----------------------------AG----------------AGT-ATCAGAG--G-C-T----CAG-G-----ATCG--ATCCTATAAATGAA-AGATCAT---TTATA-----TGCAATT-----------AT------------------AA-----AG-------------------------AACA--CTGGTTTACAG--------TTAG-----AAAATTAGGA-AAAC----------AG------------------------------------TGGTT----------------------------------------------------------------------------------------------------------------------TA--ACTTGAAT-TC-TCTC---TTG-ACG-GGTCCAGAATTA-ATATCAGAT--ACATATCTT--GCA-CTTTTCTTGGCTCAATTACAACAGGAAG----------------GTTAT---------TCTATATT-TGTTGTTA-A------GGGTGACCTGCCAGATTG--CGAAG------CTGAC---CAAC------------TCCTGCAG-A---T-GATCAGGGTCCAACAGATGCACCG-ACCAAAACTTATTGGAGAAG------AATT-AGCACAACTGAAAGAGCAAAGAGTCCAT-AAAAC--AGACCTGGAACGAGTGTTAGAAGCAA---------ATGATGGCTC-----------------------------A-GGAATGTTAGACGAAGAT---GAGG-ATTTGCAGAGGGCTCTGGCACT-AAGTCGCCAAGAAATTGACATGGAAGATGAG----GAAGCAGATCTCCGCAGGGCTATTCAGCTAAGTAT--GCAAGGTAGTTCCAGAA---------------------------------------------ATA---------------TA---------TCTCAAGATATTCCACAGACAT-----------CAGGTACA-AATCTTACTTCAGAAGAGCTTCGGAAGAGA----------CGAGAAGCCTACTTTGAAAANNNNNNNNNNNNNNNNNNNNNNNNNNNNNNNNNNNNNNNNNNNNNNNNNNNNNNNNNNNNN----------------------------------------NNNN----------------NN----------------NNNNNNNNNNNNNNNNNNN------NNNNNNNNNNNNNNNNNNN---NNNNN-------NNNNN---NNNNNNN--------NNNN--NNNNNNNN--N---N---NGTGATGCTATGG--GTGAAGAAGA----------------------------------------------------CATGCTGC----------------------------------------------------------------------------------AGGCAGCTGTGACCA-------TGTCTTTAGAAA-----------CTGTCAG---AAATGATT-----TG-----AAAACA-GAAG-GAA---AAAAATAA-----------------
>ATXN3L_Gorilla_gorilla_gorilla
ATGGATTT----CATCTTTCATGAGAAACAG-----GAAGGTTTCCTGTGTGCTCAG----CACTGTCTGAACAATCTATTGC-AA-----------------GGAGAA-----TATTT-----TAGCCCTGTG-G------AATTAGC-C---TCAATTGCACATCA-GC--------------------------------------TAGATGAAGAAG--AGAGGATGAGAA-------------------------------TGGC--------AGAAGG---------------------------AGGAGTCACCAGTGAAGA-GTA-TC---TCGCATTTTTACAGCAGCCTTCAGAAAACA--------TG-GA----TGAT-ACC-------------------------------------------------------GGTT-T----CTTC---------T-----------CCATTCAGGTAATAAGCAATGCCTTGAAGTTCTG-GGGT-TTAGAGATCATCCATTTCAATAA--TCC----------------------------TG----------------AAT-ATCAGAA--G-C-T----CAG-C-----ATTG--ATCCTATAAATGAA-AGATCTT---TTATA-----TGTAATT-----------AT------------------AA-----AC-------------------------AACA--CTGGTTTACTA--------TTAG-----AAAATTCGGA-AAAC----------AC------------------------------------TGGTT----------------------------------------------------------------------------------------------------------------------TA--ACTTGAAT-TC-TCTC---TTG-GCG-GGTCCAGAATTA-ATATCAGAT--ACATGCCTT--GCA-AATTTCTTGGCTCGATTACAACAAGAAG----------------CATAT---------TCTGTATT-TGTTGTCA-A------GGGTGATCTGCCAGACTG--TGAAG------CTGAC---CAAC------------TCCTGCAG-A---T-CATCAGTGTCGAAGAGATGGATAC-ACCAAAACTTAATGGAAAAA------AATT-AGTAAAAGAAAAAGAGCATAGAGTCTAT-AAAAC--AGTCCTTGAAAAAGTATCAGAAGAAA---------GTGATGAGTC-----------------------------T-GGAACATCAGACCAAGATGAGGAGG-ATTTTCAGAGGGCCCTTGAACT-AAGCCGCCAAGAAACCAATAGAGAAGATGA----------AGCTCTCCGCAGGGCTATTGAGCTAAGCAT--GCAAGGTAGTTCCGGAA---------------------------------------------ACA---------------CA---------TCGCAAGATCTTCCAAAGACAT-----------CATGTGTA-ACTCCTGCTTCAGAACAGCCGAAGAAAATA----------AAAGAAGACTATTTTGAAAAGCATCAGCAGGAACAGAAGCAGCAGCAACAACAG-------------------------------------------------------------------TCAG----------------AT----------------CTGCCAGGCCACAGTTCAT------ATCTACACGAAAGGCCAAC---AACAA-------GTTCG---AGAGCAA--------TTGA--GAGTGATC--T---C---AGTGATGACATCA-----ATGAAGA----------------------------------------------------CACAGTAT----------------------------------------------------------------------------------AGGCCGCTGTCGACA-------CCGTTTTAGAAA-----------TTATGAG---AAAGAATT-----TG-----AAAATC-AAAG-GGG---AAAAATAA-----------------
>ATXN3L_Homo_sapiens
ATGGATTT----CATCTTTCATGAGAAACAG-----GAAGGTTTCCTGTGTGCTCAG----CACTGTCTGAACAATCTATTGC-AA-----------------GGAGAA-----TATTT-----TAGCCCTGTG-G------AATTAGC-C---TCAATTGCACATCA-GC--------------------------------------TAGATGAAGAAG--AGAGGATGAGAA-------------------------------TGGC--------AGAAGG---------------------------AGGAGTCACCAGTGAAGA-GTA-TC---TTGCATTTTTACAGCAGCCTTCAGAAAACA--------TG-GA----TGAT-ACC-------------------------------------------------------GGTT-T----CTTC---------T-----------CCATTCAGGTAATAAGCAATGCCTTGAAGTTCTG-GGGT-TTAGAGATCATCCATTTCAATAA--TCC----------------------------TG----------------AAT-ATCAGAA--G-C-T----CGG-C-----ATTG--ATCCTATAAATGAA-AGATCTT---TTATA-----TGTAATT-----------AT------------------AA-----AC-------------------------AACA--CTGGTTTACTA--------TTAG-----AAAATTTGGA-AAAC----------AC------------------------------------TGGTT----------------------------------------------------------------------------------------------------------------------TA--ACTTGAAT-TC-TCTC---TTG-GCG-GGTCCAGAATTA-ATATCAGAT--ACATGCCTT--GCA-AATTTCTTGGCTCGATTACAACAACAAG----------------CATAT---------TCTGTATT-TGTTGTCA-A------GGGTGATCTGCCAGACTG--TGAAG------CTGAC---CAAC------------TCCTGCAG-A---T-CATCAGTGTCGAAGAGATGGATAC-ACCAAAACTTAATGGAAAAA------AATT-AGTAAAACAAAAAGAGCATAGAGTCTAT-AAAAC--AGTCCTTGAAAAAGTATCAGAAGAAA---------GTGATGAGTC-----------------------------T-GGAACATCAGACCAAGATGAGGAGG-ATTTTCAGAGGGCCCTTGAACT-AAGCCGCCAAGAAACCAATAGAGAAGATGA----------ACATCTCCGCAGTACTATTGAGTTAAGCAT--GCAAGGTAGTTCCGGAA---------------------------------------------ACA---------------CA---------TCGCAAGATCTTCCAAAGACAT-----------CATGTGTA-ACTCCTGCTTCAGAACAGCCGAAGAAAATA----------AAAGAAGACTATTTTGAAAAGCATCAGCAGGAACAGAAGCAGCAGCAACAACAG-------------------------------------------------------------------TCAG----------------AT----------------CTGCCGGGCCACAGTTCAT------ACCTACACGAAAGGCCAAC---AACAA-------GTTCG---AGAGCAA--------TTGA--GAGTGATC--T---C---AGTGATGACATCA-----GTGAAGG----------------------------------------------------CACAGTAC----------------------------------------------------------------------------------AGGCCGCTGTCGACA-------CCATTTTAGAAA-----------TTATGAG---AAAGAATT-----TG-----AAAATC-AAAG-GGG---AAAAATAA-----------------
>ATXN3L_Hylobates_moloch
ATGGATTT----CATCTTTCATGAGAAACAA-----GAAGGTTTCCTGTGTGCTCAG----CACTGTTTGAACAATCTACTGC-AA-----------------GGAGAA-----TATTT-----TAGCCCTGTG-G------AATTAGC-C---TCAATTGCACATCA-GC--------------------------------------TAGATGAAGAAG--AGAGGATGAGAA-------------------------------TGGC--------AGAAGG---------------------------AGGAGTCACCAGTGAAGA-GTA-TC---TCGCATTTTTACAGCAGCCTTCAGAAAACA--------TG-GA----TGAT-ACC-------------------------------------------------------GGTT-T----CTTC---------T-----------CCATTCAGGTAATAAGCAATGCCTTGAAGTTCTG-GGGT-TTAGACATCATCCATTTCAATAA--TCC----------------------------TG----------------AAT-ATCAGAA--G-C-T----CGG-G-----ATTG--ATCCTATAAATGAA-AGATCTT---TTATA-----TGTAATT-----------AT------------------AA-----AC-------------------------AACA--CTGGTTTACCA--------TTAG-----AAAATTCGGA-AAAC----------AC------------------------------------TGGTT----------------------------------------------------------------------------------------------------------------------TA--ACCTGAAT-TC-TCTC---TTG-GCG-GGTCCAGAATTA-ATATCAGAT--ACATGCCTT--GCA-AATTTCTTGGCTCGATTACAACAACAAG----------------CATAT---------TCTGTATT-TGTTATCA-A------GGGTGATCTGCCAGACTG--TGAAG------CTGAC---CAAC------------TCCTGCAG-A---T-CATCAGTGTCGAAGAGATGGATAC-ACCAAAACTTAATGGAAAAA------AATT-ACTAAAAGAAAAAGAGCATAGAGTCTAT-AAAAC--ATTCCTTGAAAAAGTGTTAGAAGAAA---------GTGATGAGTC-----------------------------T-GGAACATCAGACCAAGAT---GAGG-ATTTTCAGAGGGCCCTTGAACT-AAGTCGCCAAGAGGCCAATAGAGAAGATGA----------AGATCTCCGCAGGGCTACTGAGCTAAGCAT--GCAAGGTAGTTCCAGAA---------------------------------------------ACA---------------CA---------TCACAAGACCTTCCAAAGACAT-----------CATGTGTA-ACTCCTGCTTCAGAACAGCCGAAGAAAATA----------AAAGAAGACTATTTTGAAAAGCATCAGCAGGAACAGAAGCAGCAGCAACAACAG-------------------------------------------------------------------TCAG----------------AT----------------CCGCCAGGTCACAGTTCAT------ATCTACACGAAAGGCCAAC---GACAA-------GTTCG---AGAGCAA--------TTGA--GAGTGATC--T---C---AGTGATGACATCA-----ATGAAGA----------------------------------------------------CACGGTAC----------------------------------------------------------------------------------AGGCCACTGTCGACA-------CCGTTTTAGAAA-----------TTATGAG---AAAGAATT-----TG-----AAAATC-AAAG-GAG---AAAAATAA-----------------
>ATXN3L_Nomascus_leucogenys
ATGGATTT----CATCTTTCATGAGAAACAA-----GAAGGTTTCCTGTGTGCTCAG----CACTGTTTGAACAATCTACTGC-AA-----------------GGAGAA-----TATTT-----TAGCCCTGTG-G------AATTAGC-C---TCAATTGCACATCA-GC--------------------------------------TAGATGAAGAAG--AGAGGATGAGAA-------------------------------TGGC--------AGAAGG---------------------------GGGAGTCACCAGTGAAGA-GTA-TC---TCGCATTTTTACAGCAGCCTTCAGAAAACA--------TG-GA----TGAT-ACC-------------------------------------------------------GGTT-T----CTTC---------T-----------CCATTCAGGTAATAAGCAATGCCTTGAAGTTCTG-GGGT-TTAGACATCATCCATTTCAATAA--TCC----------------------------TG----------------AAT-ATCAGAA--G-C-T----CGG-G-----ATTG--ATCCTATAAATGAA-AGATCTT---TTATA-----TGTAATT-----------AT------------------AA-----AC-------------------------AACA--CTGGTTTACCA--------TTAG-----AAAATTCGGA-AAAC----------AC------------------------------------TGGTT----------------------------------------------------------------------------------------------------------------------TA--ACTTGAAT-TC-TCTC---TTG-GCG-GGTCCAGAATTA-ATATCAGAT--ACATGCCTT--GCA-AATTTCTTGGCTCGATTACAACAACAAG----------------CATAT---------TCTGTATT-TGTTATCA-A------GGGTGATCTGCCAGACTG--TGAAG------CTGAC---CAAC------------TCCTGCAG-A---T-CATCAGTGTCGAAGAGATGGATAC-ACCAAAACTTAATGGAAAAA------AATT-ACTAAAAGAAAAAGAGCATAGAGTCTAT-AAAAC--ATTCCTTGAAAAAGTGTTAGAAGAAA---------GTGATGAGTC-----------------------------T-GAAACATCAGACCAAGAT---GAGG-ATTTTCAGAGGGCCCTTGAACT-AAGTCGCCAAGAGGCCAATAGAGAAGATGA----------AGATCTCCGCAGGGCTACTGAGCTAAGCAT--GCCAGGTAGTTCCAGAA---------------------------------------------ACA---------------CA---------TCACAAGACCTTCCAAAGACAT-----------CATGTGTA-ACTCCTGCTTCGGAACAGCCGAAGAAAATA----------AAAGAAGACTATTTTGAAAAGCATCAGCAGGAACAGAAGCAGCAGCAACAACAG-------------------------------------------------------------------TCAG----------------AT----------------CCGCCAGGTCGCAGTTCAT------ATCTACACGAAAGGCCAAC---AACAA-------GTTCG---AGAGCAA--------TTGA--GAGTGATC--T---C---AGTGATGACATCA-----ATGAAGA----------------------------------------------------CACGGTAC----------------------------------------------------------------------------------AGGCCACTGTCGACA-------CCGTTTTAGAAA-----------TTATGAG---AAAGAAGT-----TG-----AAAATC-AAAG-GAG---AAAAATAA-----------------
>ATXN3L_Pan_paniscus
ATGGATTT----CATCTTTCATGAGAAACAG-----GAAGGTTTCCTGTGTGCTCAG----CACTGTCTGAACAATCTATTGC-AA-----------------GGAGAA-----TATTT-----TAGCCCTGTG-G------AATTAGC-C---TCAATTGCACATCA-GC--------------------------------------TAGATGAAGAAG--AGAGGATGAGAA-------------------------------TGGC--------AGAAGG---------------------------AGGAGTCACCAGTGAAGA-GTA-TC---TCGCATTTTTACAGCAGCCTTCAGAAAACA--------TG-GA----TGAT-ACC-------------------------------------------------------GGTT-T----CTTC---------T-----------CCATTCAGGTAATAAGCAATGCCTTGAAGTTCTG-GGGT-TTAGAGATCATCCATTTCAATAA--TCC----------------------------TG----------------AAT-ATCAGAA--G-C-T----CGG-C-----ATTG--ATCCTATAAATGAA-AGATCTT---TTATA-----TGTAATT-----------AT------------------AA-----AC-------------------------AACA--CTGGTTTACTA--------TTAG-----AAAATTCGGA-AAAC----------AC------------------------------------TGGTT----------------------------------------------------------------------------------------------------------------------TA--ACCTGAAT-TC-TCTC---TTG-GCG-GGTCCAGAATTA-ATATCAGAT--ACATGCCTT--GCA-AATTTCTTGGCTCGATTACAACAACAAG----------------CATAT---------TCTGTATT-TGTTGTCA-A------GGGTGATCTGCCAGACTG--TGAAG------CTGAC---CAAC------------TCCTGCAG-A---T-CATCAGTGTCGAAGAGATGGATAC-ACCAAAACTTAATAGAAAAA------AATT-AGTAAAAGAAAAAGAGCATAGAGTCTAT-AAAAC--AGTCCTTGAAAAAGTATCAGAAGAAA---------GTGATGAGTC-----------------------------T-GGAACATCAGACCAAGATGAGGAGG-ATTTTCAGAGGGCCCTTGAACT-AAGCCGCCAAGAAACCAATAGAGAAGATGA----------AGATCTCCGCAGGACTATTGAGCTAAGCAT--GCAAGGTAGTTCCGGAA---------------------------------------------ACA---------------CA---------TCGCAAGATCTTCCAAAGACAT-----------CACGTGTA-ACTCCTGCTTCAGAACAGCCGAAGAAAATA----------AAAGAAGACTATTTTGAAAAGCATCAGCAGGAACAGAAGCAGCAGCAACAACAG-------------------------------------------------------------------TCAG----------------AT----------------CTGCCAGGCCACAGTTCAT------ACCTACACGAAAGGCCAAC---AACAA-------GTTCG---AGAGCAA--------TTGA--GAGTGATC--T---C---AGTGATGACATCA-----ATGAAGA----------------------------------------------------CACAATAC----------------------------------------------------------------------------------AGGCCGCTGTCGACA-------CCGTTTTAGAAA-----------TTATGAG---AAAGAATT-----TG-----AAAATC-AAAG-GGG---AAAAATAA-----------------
>ATXN3L_Pongo_abelii
ATGGATTT----CATCTTTCATGAGAAACAG-----GAAGGTTTCTTGTGTGCTCAG----CACTGTCTGAACAATCTATTGC-AA-----------------GGAGAA-----TATTT-----TAGCCCTGTG-G------AATTGGC-C---TCAATTGCACATCA-GC--------------------------------------TAGATGAAGAAG--AGAGGATGAGAA-------------------------------TGGC--------AGAAGG---------------------------AGGAGTCACCAGTGAAGA-GTA-TC---TCGCATTTTTACAGCAGCCTTCAGAAAACA--------TG-GA----TGAT-ACC-------------------------------------------------------GGTT-T----CTTC---------T-----------CCATTCAGGTAATAAGCAATGCCTTGAAGTTCTG-GGGT-TTAGAGATCATCCATTTCAATAA--TCC----------------------------TG----------------AAT-ATCAGAA--G-C-T----CGG-C-----ATTG--ATCCTATAAATGAA-AGATCTT---TTATA-----TGTAATT-----------AT------------------AA-----AC-------------------------AACA--CTGGTTTACTA--------TTAG-----AAAATTCGGA-AAAC----------AC------------------------------------TGGTT----------------------------------------------------------------------------------------------------------------------TA--ACTTGAAT-TC-TCTC---TTG-GCA-GGGCCAGAATTA-GTATCAGAT--ACATGCCTT--GCA-AATTTCTTGGCTCGATTACAACAACAAG----------------CATAT---------TCTGTATT-TGTTGTCA-A------GGGTGATCTGCCAGACTG--TGAAG------CTGAC---CAAC------------TCCTGCAG-A---T-CATCAGTGTCGAAGAGATGGATAC-ACCAAAACTTAATGGAAAAA------AATC-AGTAAAAGAAAAAGAGCACAGAGTCTAT-AAAAC--AGTCCTTGAAAAAGTGTCAGAAGAAA---------GTGATGAGTC-----------------------------T-GGAACATCAGACCAAGATGACGAGG-ATTTTCAGAGGACCCTTGAACT-AAGCCGCCAAGAAACCAATAGAGAAGATGA----------AGACCTCCGCAGGGCTATTGAGCTGAGCAT--GCAAGGTAGTTCTGGAA---------------------------------------------ACA---------------CA---------TCGCAAGATCTTCCAAAGACAT-----------CATGTGTA-ACTCCTGCTTCAGAACAGCCGAAGAAAATA----------AAAGAGGACTATTTTGAACAGCATCAGCAGGAACAGAAGCTGCAGCAACAACAG-------------------------------------------------------------------TCAG----------------AT----------------CTGCCAGGTTACAGTTCAT------ATATACACGAAAGGCCAAC---AACAA-------GTTCG---AGAGCAA--------TTGA--GAGTGACC--T---C---AGTGATGACATCA-----ATGAAGA----------------------------------------------------CACAGTAC----------------------------------------------------------------------------------AGGCCGCTGTCGACA-------CCGTTTTAGAAA-----------TTATGAG---AAAGAATT-----TG-----AAAATC-AAAG-GAG---AAAAATAA-----------------
>ATXN3L_Pongo_pygmaeus
ATGGATTT----CATCTTTCATGAGAAACAG-----GAAGGTTTCTTGTGTGCTCAG----CACTGTCTGAACAATCTATTGC-AA-----------------GGAGAA-----TATTT-----TAGCCCTGTG-G------AATTAGC-C---TCAATTGCACATCA-GC--------------------------------------TAGATGAAGAAG--AGAGGATGAGAA-------------------------------TGGC--------AGAAGG---------------------------AGGAGTCACCAGTGAAGA-GTA-TC---TCGCATTTTTACAGCAGCCTTCAGAAAACA--------TG-GA----TGAT-ACC-------------------------------------------------------GGTT-T----CTTC---------T-----------CCATTCAGGTAATAAGCAATGCCTTGAAGTTCTG-GGGT-TTAGAGATCATCCATTTCAATAA--TCC----------------------------TG----------------AAT-ATCAGAA--G-C-T----CGG-C-----ATTG--ATCCTATAAATGAA-AGATCTT---TTATA-----TGTAATT-----------AT------------------AA-----AC-------------------------AACA--CTGGTTTACTA--------TTAG-----AAAATTCGGA-AAAC----------AC------------------------------------TGGTT----------------------------------------------------------------------------------------------------------------------TA--ACTTGAAT-TC-TCTC---TTG-GCA-GGGCCAGAATTA-GTATCAGAC--ACATGCCTT--GCA-AATTTCTTGGCTCGATTACAACAACAAG----------------CATAT---------TCTGTATT-TGTTGTCA-A------GGGTGATCTGCCAGACTG--TGAAG------CTGAC---CAAC------------TCCTGCAG-A---T-CATCAGTGTCGAAGAGATGGATAC-ACCAAAACTTAATGGAAAAA------AATC-AGTAAAAGAAAAAGAGCACAGAGTCTAT-AAAAC--AGTCCTTGAAAAAGTGTCAGAAGAAA---------GTGATGAGTC-----------------------------T-GGAACATCAGACCAAGATGACGAGG-ATTTTCAGAGGACCCTTGAACT-AAGCCGCCAAGAAACCAATAGAGAAGATGA----------AGACCTCCGCAGGGCTATTGAGCTAAGCAT--GCAAGGTAGTTCTGGAA---------------------------------------------ACA---------------CA---------TCGCAAGATCTTCCAAAGACAT-----------CATGTGTA-ACTCCTGCTTCAGAACAGCCGAAGAAAATA----------AAAGAGGACTATTTTGAACAGCATCAGCAGGAACAGAAGCTGCAGCAACAACAG-------------------------------------------------------------------TCAG----------------AT----------------CTGCCAGGTTACAGTTCAT------ATATACACGAAAGGCCAAC---AACAA-------GTTCG---AGAGCAA--------TTGA--GAGTGACC--T---C---AGTGATGACATCA-----ATGAAGA----------------------------------------------------CACAGTAC----------------------------------------------------------------------------------AGGCCGCTGTCGACA-------CCGTTTTAGAAA-----------TTATGAG---AAAGAATC-----TG-----AAAATC-AAAG-GAG---AAAAATAA-----------------
>ATXN3L_Pan_troglodytes
ATGGATTT----CATCTTTCATGAGAAACAG-----GAAGGTTTCCTGTGTGCTCAG----CACTGTCTGAACAATCTATTGC-AA-----------------GGAGAA-----TATTT-----TAGCCCTGTG-G------AATTAGC-C---TCAATTGCACATCA-GC--------------------------------------TAGATGAAGAAG--AGAGGATGAGAA-------------------------------TGGC--------AGAAGG---------------------------AGGAGTCACCAGTGAAGA-GTA-TC---TCGCATTTTTACAGCAGCCTTCAGAAAACA--------TG-GA----TGAT-ACC-------------------------------------------------------GGTT-T----CTTC---------T-----------CCATTCAGGTAATAAGCAATGCCTTGAAGTTCTG-GGGT-TTAGAGATCATCCATTTCAATAA--TCC----------------------------TG----------------AAT-ATCAGAA--G-C-T----CGG-C-----ATTG--ATCCTATAAATGAA-AGATCTT---TTATA-----TGTAATT-----------AT------------------AA-----AC-------------------------AACA--CTGGTTTACTA--------TTAG-----AAAATTCGGA-AAAC----------AC------------------------------------TGGTT----------------------------------------------------------------------------------------------------------------------TA--ACCTGAAT-TC-TCTC---TTG-GCG-GGTCCAGAATTA-ATATCAGAT--ACATGCCTT--GCA-AATTTCTTGGCTCGATTACAACAACAAG----------------CATAT---------TCTGTATT-TGTTGTCA-A------GGGTGATCTGCCAGACTG--TGAAG------CTGAC---CAAC------------TCCTGCAG-A---T-CATCAGTGTCGAAGAGATGGATAC-ACCAAAACTTAATAGAAAAA------AATT-AGTAAAAGAAAAAGAGCATAGAGTCTAT-AAAAC--AGTCCTTGAAAAAGTATCAGAAGAAA---------GTGATGAGTC-----------------------------T-GGAACATCAGACCAAGATGAGGAGG-ATTTTCAGAGGGCCCTTGAACT-AAGCCGCCAAGAAACCAATAGAGAAGATGA----------AGATCTCCGCAGGACTATTGAGCTAAGCAT--GCAAGGTAGTTCCGGAA---------------------------------------------ACA---------------CA---------TCGCAAGATCTTCCAAAGACAT-----------CACGTGTA-ACTCCTGCTTCAGAACAGCCGAAGAAAATA----------AAAGAAGACTATTTTGAAAAGCATCAGCAGGAACAGAAGCAGCAGCAACAACAG-------------------------------------------------------------------TCAG----------------AT----------------CTGCCAGGCCACAGTTCAT------ACCTACACGAAAGGCCAAC---AACAA-------GTTCG---AGAGCAA--------TTGA--GAGTGATC--T---C---AGTGATGACATCA-----ATGAAGA----------------------------------------------------CACAGTAC----------------------------------------------------------------------------------AGGCCGCTGTCGACA-------CCGTTTTAGAAA-----------TTATGAG---AAAGAATT-----TG-----AAAATC-AAAG-GGG---AAAAATAA-----------------
>ATXN3L_Cercocebus_atys
ATGGATTT----CATCTTTCATGAAAAACAA-----GAAGGCTTCCTTTGTGCTCAG----CACTGCCTGAATAATCTGCTGC-AA-----------------GGAGAA-----TATTT-----TAGCCCTGTG-G------AATTAGC-T---TCAATTGCACATCA-GC--------------------------------------TAGATGAAGAAG--AGAGGATGAGAA-------------------------------TGGC--------AGAAGG---------------------------AGGAGTCACTAGTGAAGA-ATA-TC---GTGCATTTTTACAGCAGCCTTCAGAAAACA--------TG-GA----TGAT-AGC-------------------------------------------------------GGCT-T----CTTC---------T-----------CCATCCAGGTAATATGCAATGCCTTGAAGTTCTG-GGGT-TTAGAGGTCATCCATTTCAATAA--TCC----------------------------TG----------------AAT-ATCAGAA--G-C-T----CGG-G-----ATTG--ATCCTATAAATGAA-AAATCTT---TTATA-----TGTAATT-----------AT------------------AA-----AC-------------------------AACA--CTGGTTTACTA--------TTAG-----AAAATTCGGA-AAAC----------AC------------------------------------TGGTT----------------------------------------------------------------------------------------------------------------------TA--ACTTGAAT-TC-TCTC---TTG-GCG-GGTCCAGAATTA-ATATCAGAC--ATATGCCTT--GCA-AATTTCTTGACTCAACTGCAACAGGAAG----------------CATAT---------TCTGTATT-TGTTGTGA-A------GGGGGATCTGCCAGACTG--TGAAG------CTGAC---CAAC------------TGCTGCAA-A---T-CATCAGTGTTGAAGAGATGGATAG-ACCAAAACTTAACGGAAAAA------AATT-AGCCAAAGAAAAAGACCATAAAGTCTAT-AAAAC--AATTCTTGAAAAAGTGTCAGAAGAAA---------GTGATGAGTC-----------------------------T-GGAACATCAGACCAAGAAGAGCAGG-ATTTTCAGAGGGCCCTGGAACT-AAGCCGCCAAGAAACCAATAAAGAAGATGA----------AGATCTCCGCAGGGCTATTGAGCTAAGCAT--GCAAGGTAGTTCCAGAA---------------------------------------------ACA---------------CA---------TCGCAAGATCTTCCAAAGACAT-----------CATGTGGA-ACTCCTGCTTCGGAAGAGCCAAAGAAAA-------------TAAAAGACTATTTTGAAAAGCATCAGCAGGAACAGAAGCAGCAGCAACAACAG-------------------------------------------------------------------TCAG----------------AT----------------CCGCCAGGTCACAGTTCAT------ATCTACACGAAAGGCCAAC---AACAA-------GTTCG---AGAGCAA--------TTGA--GAGTGATC--T---C---AGTGATGACATCA-----ATGAAGA----------------------------------------------------CGTGGTAC----------------------------------------------------------------------------------AGGCCGTTGTCGACA-------CTGTTTTAGAAA-----------TTATGAG---AAAGAATC-----TG-----AAAATC-AAAG-GAG---AAAAATAA-----------------
>LOC103231613_Chlorocebus_sabaeus
TTCG-TTC----ATACTTTCATGAAAAACAA-----GAAGGCTTTCTTTGTGCTCAG----CACTGCCTGAACAATCTGCTGC-AA-----------------GGAGGG------CCA------CAGCCCTGTG-G------AATTAGC-T---TCAATTGCACATCA-GC--------------------------------------TAGATGAAGAAG--AGAGGATGAGAA-------------------------------TGGC--------AGAAGG---------------------------AGGAGTCACTAGTGAAGA-CTA-TC---GCGCATTTTTACAGCAGCCTTCAGAAAACA--------TG-GA----TGAT-AGC-------------------------------------------------------GGCT-T----CTTC---------T-----------CCATCCAGGTAATATGCAATGCCTTGAAGTTCTG-GGGT-TTAGAGGTCATCCATTTCAATAA--TCC----------------------------TG----------------AAT-ATCAGAA--G-C-T----CGG-G-----ATTG--ATCCTATAAATGAA-CGATCTT---TTATA-----TGTAATT-----------AT------------------AA-----AC-------------------------AACA--CTGGTTTACTA--------TTAG-----AAAATTCGGA-AAAC----------AC------------------------------------TGGTT----------------------------------------------------------------------------------------------------------------------TA--ACTTGAAT-TC-TCTACTCTTG-GCG-A-GTCAGAATTA-ATATCAGAT--ACAGGCCTT--GCA-AATTTCTTGACTCAACTGCAACAGGAAG----------------CATAT---------TCTGTATT-TGTTGTTA-A------GGGGGATCTGCCAGACTG--TGAAG------CTGAC---CAAC------------TGCTGCAA-A---T-CATCAGTGTTGAA-AAATGGATAA-ACCAAAACTTAATGAAAAAA------AATT-AGCCAAAGAAAAAGACCATAGAGTCTAT-AAAAC--AATTCTTGAAAAAGTGTCAGAAGAAA---------GTGATGAGTC-----------------------------T-GGAACATCAGACCAAGAAGAGCAGG-ATTTTCAGAGGGCCCTGGAACT-AAGTCGCCAAGAAACCAATAAAGAAGATGA----------AGATCTCCGCAGGGCTATTGAACTAAGCAT--GCAAGGTAGTTCCAGAA---------------------------------------------ACA---------------CA---------TCGCAAGATCTTCCAAAGACAT-----------CATGTGGA-ACTCCTGCTTCGGAAGAGCCAAAGAAAA-------------TAAAAGACTATTTTGAAAACTTGCT-CGGCAG--GGAACAGAAGCAGCAGCAACAGCGCAG-----------------------------------------------------------TCAG----------------AT----------------CCGCCAGGTCACAGTTCAT------ATCTACACGAAAGGCCAAC---AACAA-------GTTCG---AGAGCAA--------TTGA--GAGTGATC--T---C---AGGGATGACATCA-----ATGAAGA----------------------------------------------------CATAGT------------------------------------------------------------------------------------GGGCCACTGTCGACA-------CTGTTTTAGAAA-----------TTATGAG---AAAGAATC-----TG-----AAAATC-AAGG-GAG---AAAAATAA-----------------
>ATXN3L_Chlorocebus_sabaeus
ATGGATTT----CATCTTTCATGAAAAACAA-----GAAGGCTTTCTTTGTGCTCAG----CACTGCCTGAACAATCTGCTGC-AA-----------------GGAGAA-----TATTT-----TAGCCCTGTG-G------AATTAGC-T---TCAATTGCACATCA-GC--------------------------------------TAGATGAAGAAG--AGAGGATGAGAA-------------------------------TGGC--------AGAAGG---------------------------AGGAGTCACTAGTGAAGA-CTA-TC---GCGCAT-TTTACAGCAGCCTTCAG-AAACA--------TG-GA----TGAT-AAA------------------------------------------------------------T----ATGC---------T-----------CC-ATCAGGTAATATGCAATGCCTTGAAGTTCTG-GGGTTTTAGAGGTCATCCATTTCAATAA--TCC----------------------------C-----------------TGT-ATCAGAA--G-C-T----CAGGG-----ATTG--ATCCTATAAATGG---GATCTT---TTATA-----TGTAATT-----------AT------------------AA-----AC-------------------------AAGCTTTTGGTTTACTA--------TTAG-----AAAATTCGGA-AAAC----------AC------------------------------------TGGTT----------------------------------------------------------------------------------------------------------------------TA--ACTTGAAT-TC-TCTC---TTG-GCG-GGTCCAGAATTA-ATATCAGAT--ACAGGCCTT--GCA-AATTTCTTGACTCAACTGCAACAGGAAG----------------CATAT---------TCTGTATT-TGTTGTTA-A------GG-GGATCTGCCAGACTG--TGG-C------TTGAC---CAAC------------TGCTGCAA-A---T-CATCAGTGTTGAAGAGATGGACAG-ACCAAAACTTAATGGAAAAA------AATT-AGCCAAAGAAAAAGACCATAGAGTCTAT-AAAAC--AATTCTTGAAAAAGTGTCAGAAGAAA---------GTGATGAGTC-----------------------------T-GGAACATCAGACCAAGAAGAGCAGG-ATTTTCA--GGGCCCTGGAACT-AAGTCGCCAAGAAAACCAAT----AAAAGAA----GATGAAGATCTCCGCAGGGCTATTGAACTAAGCAT--GCAAGGTAGTTCCAGAA---------------------------------------------ACA---------------CA---------TCGCAAGATCTTCCAAAGACAT-----------CATGTGGA-ACTCCTGCTTCGGAAGAGCCAAAGAAAA-------------TAAAAGACTATTTTGAAAAGCATCGGCAGGAACAGAAGCAGCAGCAACAACAG-------------------------------------------------------------------TCAG----------------AT----------------CCGCCAGGTCACAGTTCAT------ATCTA--CGAAAGGCCAAC---AACAA-------GTT-----AGAGCAA--------TT----GAGTGATC--T---C---AGGGATGACATCA-----ATGAAGA----------------------------------------------------CATAGTAC----------------------------------------------------------------------------------AGGCCACTGTCGACA-------CTGTTTTAGAAA-----------TTATGAG---AAAGAATC-----TG-----AAAATC-AAAG-GAAAGGAAAAATAA-----------------
>ATXN3L_Macaca_fascicularis
ATGGATTT----CATCTTTCATGAAAAACAA-----GAAGGCTTCCTTTGTGCTCAG----CACTGCCTGAATAATCTGCTGC-AA-----------------GGAGAA-----TATTT-----CAGTCCTGTG-G------AATTAGC-T---TCAATTGCACATCA-GC--------------------------------------TAGATGAAGAAG--AGAGGATGAGAA-------------------------------TGGC--------AGAAGG---------------------------AGGAGTCACTAGTGAAGA-CTA-TC---GCGCATTTTTACAGCAGCCTTCAGAAAACA--------TG-GA----TGAT-AGC-------------------------------------------------------GGCT-T----CTTC---------T-----------CCATCCAGGTAATATGCAATGCCTTGAAGTTCTG-GGGT-TTAGAGGTCATCCATTTCAATAA--TCC----------------------------TG----------------AAT-ATCAGAA--G-C-T----CGG-G-----ATTG--ATCCTATAAATGAA-AGATCTT---TTATA-----TGTAATT-----------AT------------------AA-----AC-------------------------AACA--CTGGTTTACTA--------TTAG-----AAAATTCGGA-AAAC----------AC------------------------------------TGGTT----------------------------------------------------------------------------------------------------------------------TA--ACTTGAAT-TC-TCTC---TTG-GCG-GGTCCAGAATTA-ATATCAGAT--ACATGCCTT--GCA-AATTTCTTGACTCAACTGCAACAGGAAG----------------CATAT---------TCTGTATT-TGTTGTTA-A------GGGGGATCTGCCAGACTG--TGAAG------CTGAC---CAAC------------TGCTGCAA-A---T-CATCAGTGTTGAAGAGATGGATAG-ACCAAAACTTAATGGAAAAA------AATT-AGCCAAAGAAAAAGACCACAGAGTCTAC-AAAAC--AATTCTTGAAAAAGTGTCAGAAGAAA---------GTGATGAGTC-----------------------------T-GGAACATCAGACCAAGAAGAGCAGG-ATTTTCAGAGGGCCCTGGAACT-AAGCCGCCAAGAAACCAATAAAGAAGATGA----------AGATCTCCGCAGGGCTATTGAACTAAGTAT--GCAAGGTAGTTCCAGAA---------------------------------------------ACA---------------CA---------TCGCAAGATCTTCCAAAGACAT-----------CATGTGGA-ACTCCTGCTTCGGAAGAGCCAAAGAAAA-------------TAAAAGACTATTTTGAAAAGCATCAGCAGGAACAGAAGCAGCAGCAACAACAG-------------------------------------------------------------------TCAG----------------AT----------------CCGCCAGGTCACAGTTCAT------ATCTACACGAAAGGCCAAC---AACAA-------GTTCG---AGAGCAA--------TTGA--GAGTGATC--T---C---AGTGATGACGTCA-----ATGAAGA----------------------------------------------------CATGGTAC----------------------------------------------------------------------------------AGGCCGCTGTCGACA-------CTGTTTTAGAAA-----------TTATGAG---AAAGAATC-----TG-----AAAATC-AAAG-GAG---AAAAATAA-----------------
>ATXN3L_Macaca_mulatta
ATGGATTT----CATCTTTCATGAAAAACAA-----GAAGGCTTCCTTTGTGCTCAG----CACTGCCTGAATAATCTGCTGC-AA-----------------GGAGAA-----TATTT-----CAGTCCTGTG-G------AATTAGC-T---TCAATTGCACATCA-GC--------------------------------------TAGATGAAGAAG--AGAGGATGAGAA-------------------------------TGGC--------AGAAGG---------------------------AGGAGTCACTAGTGAAGA-CTA-CC---GCGCATTTTTACAGCAGCCTTCAGAAAACA--------TG-GA----TGAT-AGC-------------------------------------------------------GGCT-T----CTTC---------T-----------CCATCCAGGTAATATGCAATGCCTTGAAGTTCTG-GGGT-TTAGAGGTCATCCATTTCAATAA--TCC----------------------------TG----------------AAT-ATCAGAA--G-C-T----CGG-G-----ATTG--ATCCTATAAATGAA-AGATCTT---TTATA-----TGTAATT-----------AT------------------AA-----AC-------------------------AACA--CTGGTTTACTA--------TTAG-----AAAATTCGGA-AAAC----------AC------------------------------------TGGTT----------------------------------------------------------------------------------------------------------------------TA--ACTTGAAT-TC-TCTC---TTG-GCG-GGTCCAGAATTA-ATATCAGAT--ACATGCCTT--GCA-AATTTCTTGACTCAACTGCAACAGGAAG----------------CATAT---------TCTGTATT-TGTTGTTA-A------GGGGGATCTGCCAGACTG--TGAAG------CTGAC---CAAC------------TGCTGCAA-A---T-CATCAGTGTTGAAGAGATGGATAG-ACCAAAACTTAATGGAAAAA------AATT-AGCCAAAGAAAAAGACCACAGAGTCTAC-AAAAC--AATTCTTGAAAAAGTGTCAGAAGAAA---------GTGATGAGTC-----------------------------T-GGAACATCAGACCAAGAAGAGCAGG-ATTTTCAGAGGGCCCTGGAACT-AAGCCGCCAAGAAACCAATAAAGAAGATGA----------AGATCTCCGCAGGGCTATTGAACTAAGTAT--GCAAGGTAGTTCCAGAA---------------------------------------------ACA---------------CA---------TCGCAAGATCTTCCAAAGACAT-----------CATGTGGA-ACTCCTGCTTCGGAAGAGCCAAAGAAAA-------------TAAAAGACTATTTTGAAAAGCATCAGCAGGAACAGAAGCAGCAGCAACAACAG-------------------------------------------------------------------TCAG----------------AT----------------CCGCCAGGTCACAGTTCAT------ATCTACACGAAAGGCCAAC---AACAA-------GTTCG---AGAGCAA--------TTGA--GAGTGATC--T---C---AGTGATGACGTCA-----ATGAAGA----------------------------------------------------CATGGTAC----------------------------------------------------------------------------------AGGCCGCTGTCGACA-------CTGTTTTAGAAA-----------TTATGAG---AAAGAATC-----TG-----AAAATC-AAAG-GAG---AAAAATAA-----------------
>ATXN3L_Macaca_nemestrina
ATGGATTT----CATCTTTCATGAAAAACAA-----GAAGGCTTCCTTTGTGCTCAG----CACTGCCTGAATAATCTGCTGC-AA-----------------GGAGAA-----TATTT-----CAGTCCTGTG-G------AATTAGC-T---TCAATTGCACATCA-GC--------------------------------------TAGATGAAGAAG--AGAGGATGAGAA-------------------------------TGGC--------AGAAGG---------------------------AGGAGTCACTAGTGAAGA-CTA-TC---GCGCATTTTTACAGCAGCCTTCAGAAAACA--------TG-GA----TGAT-AGC-------------------------------------------------------GGCT-T----CTTC---------T-----------CCATCCAGGTAATATGCAATGCCTTGAAGTTCTG-GGGT-TTAGAGGTCATCCATTTCAATAA--TCC----------------------------TG----------------AAT-ATCAGAA--G-C-T----CGG-G-----ATTG--ATCCTATAAATGAA-AGATCTT---TTATA-----TGTAATT-----------AT------------------AA-----AC-------------------------AACA--CTGGTTTACTA--------TTAG-----AAAATTCGGA-AAAC----------AC------------------------------------TGGTT----------------------------------------------------------------------------------------------------------------------TA--ACTTGAAT-TC-TCTC---TTG-GCG-GGTCCAGAATTA-ATATCAGAT--ACATGCCTT--GCA-AATTTCTTGACTCAACTGCAACAGGAAG----------------CATAT---------TCTGTATT-TGTTGTTA-A------GGGGGATCTGCCAGACTG--TGAAG------CTGAC---CAAC------------TGCTGCAA-A---T-TATCAGTGTTGAAGAGATGGATAG-ACCAAAACTTAATGGAAAAA------AATT-AGCCAAAGAAAAAGACCACAGAGTCTAT-AAAAC--AATTCTTGAAAAAGTGTCAGAAGAAA---------GTGATGAGTC-----------------------------T-GGAACATCAGACCAAGAAGAGCAGG-ATTTTCAGAGGGCCCTGGAACT-AAGCCGCCAAGAAACCAATAAAGAAGATGA----------AGATCTCCGCAGGGCTATTGAACTAAGTAT--GCAAGGTAGTTCCAGAA---------------------------------------------ACA---------------CA---------TCGCAAGATCTTCCAAAGACAT-----------CATGTGGA-ACTCCTGCTTCGGAAGAGCCAAAGAAAA-------------TAAAAGACTATTTTGAAAAGCATCAGCAGGAACAGAAGCAGCAGCAACAACAG-------------------------------------------------------------------TCAG----------------AT----------------CCGCCAGGTCACAGTTCAT------ATCTACACGAAAGGCCAAC---AACAA-------GTTCG---AGAGCAA--------TTGA--GAGTGATC--T---C---AGTGATGACATCA-----ATGAAGA----------------------------------------------------CATGGTAC----------------------------------------------------------------------------------AGGCCGCTGTCGACA-------CTGTTTTAGAAA-----------TTATGAG---AAAGAATC-----TG-----AAAATC-AAAG-GAG---AAAAATAA-----------------
>LOC105478274_Macaca_nemestrina
GTGGATTCTTCAAATCTTTCATGAAAACAAACAGGAAAAGCTTCCGTTTTAGCTCAGG---CACTGCCTGAATAAATATTCTCTAA----GT-GCA-------GGAGTA-----TATTATTCTGGAGTGCTGTGAG------AATTAGC-T---TCATTCTTCTATCT-TCAGCTTAGATGGGAAAAGGAACGGGAGGAGTAGGATGAAAAGAAAAAAAAA--AGAGGATGAGAA-------------------------------TGGC--------AGAAGG---------------------------A-GAGTCACTAGTGAAGA-CTA-TC---GCGCATTTTTACAGGCGCAGCCGTTACAGGAAGAGACATG-GAGAATGAAT-AGC-------------------------------------------------------GGCT-T----CTTC---------T-----------CCATCCAGGTAATATGCAATGCCT-GAAGTTCTG-GGGT-TTAGAAGTCATCCATTTCAATAAATTCC----------------------------TG----------------AATAATCAGTAGAG-C-T----CGG-AAACTATAGG--ATCCTATAAATTAAAAGATCTT--TTTATA-----TGTAAAA-----------TT------------------AATTAAACA-------------------------ACCA--CTGGTTATCAG--------CTACATTAGAAATTCCTGG-AAAAACAACCACTCTC-----------------------------------TGGGTT----------------------------------------------------------------------------------------------------------------------TAAGCCTTGAAT-TC-TCTC---TTG-GCTGAGGTCCGACATA-ATATCAGCATTACATGCCTAATGCAAAAATTTCTGACTAAACTGCTCTATCACGCGGAACCACACCCTCACCTAT---------CTGTGATT-TATTGTTA-AAACGAGGGGATCTATGCCAGACTTGTTGAAG------CTGCAACCCAACCTAGCTTGGCATTCATAGTT-ATATC-TAGTGTTGTAAAAGAGATGGATAG-ACCAAAAAACTTAAATGAAGAAAAAAAATT-AGCCAAAAAAC-----CACAGCACGCAC-AGATCTATAAATATGCTGGAGTTTTGGAAGGAG---------AGGAGAGGTGTTCAGAAGAAAGGTGGCATCGCAGTCATGAGAACATTTCGGACCAAGAAGAGCAGG-AT-TTCAGAGGGCCCTGGAACTTAAGCCGCCAAGAAACAAT-AAAGA-----------AATGAAGATCTCCGCAGGCTATTGAAACTAAGTAATGCCAAGGTAGTTCCAGAA---------------------------------------------CAC---------------CCACCAATCGCCAAAAAGATCTTCCAAAAGGAC-----AATTCACAGTTGGA-ACTCC-TCTTCGGAAGAAGCCC-AAAGAAA----------ATAAAAGACTAATTTGAAATAAAGCTAATATT-CAGCAGGAACAA-AGCAGCAGCAACAACAG----------------------------------------------------------TCAG----------------AATCCGCACAGGTCCCCCCCACAAGTTCAGTAATCTA------AACCACA-GAAAGGCCAAA---CAACACAAGGAGTATCG---AGAGCAT--------TCGAAGAAGTGATCTCT---C---AGTTATACTATCA--ATGGAAGGGATGGGG-----------------------------------------------TAGGGCAG----------------------------------------------------------------------------------GGCCCGCTGTCGACA-------CTGCTTTATGAGGGAAATCTCTCTTGAGAA---AAAGAATCTGATCAA-----AAAATC-AAGGAGGA---AAAAATAA-----------------
>ATXN3L_Macaca_thibetana_thibetana
ATGGATTT----CATCTTTCATGAAAAACAA-----GAAGGCTTCCTTTGTGCTCAG----CACTGCCTGAATAATCTGCTGC-AA-----------------GGAGAA-----TATTT-----CAGTCCTGTG-G------AATTAGC-T---TCAATTGCACATCA-GC--------------------------------------TAGATGAAGAAG--AGAGGATGAGAA-------------------------------TGGC--------AGAAGG---------------------------AGGAGTCACTAGTGAAGA-CTA-TC---GTGCATTTTTACAGCAGCCTTCAGAAAACA--------TG-GA----TGAT-AGC-------------------------------------------------------GGCT-T----CTTC---------T-----------CCATCCAGGTAATATGCAATGCCTTGAAGTTCTG-GGGT-TTAGAGGTCATCCATTTCAATAA--TCC----------------------------TG----------------AAT-ATCAGAA--G-C-T----CGG-G-----ATTG--ATCCTATAAATGAA-AGATCTT---TTATA-----TGTAATT-----------AT------------------AA-----AC-------------------------AACA--CTGGTTTACTA--------TCAG-----AAAATTCGGA-AAAC----------AC------------------------------------TGGTT----------------------------------------------------------------------------------------------------------------------TA--ACTTGAAT-TC-TCTC---TTG-GCG-GGTCCAGAATTA-ATATCAGAT--ACATGCCTT--GCA-AATTTCTTGACTCAACTGCAACAGGAAG----------------CATAT---------TCTGTATT-TGTTGTTA-A------GGGGGATCTGCCAGACTG--TGAAG------CTGAC---CAAC------------TGCTGCAAAA---T-CATCAGTGTTGAAGAGATGGATAG-ACCAAAACTTAATGGAAAAA------AATT-AGCCAAAGAAAAAGACCACAGAGTCTAC-AAAAC--AATTCTTGAAAAAGTGTCAGAAGAAA---------GTGATGAGTC-----------------------------T-GGAACATCAGACCAAGAAGAGCAGG-ATTTTCAGAGGGCCCTGGAACT-AAGCCGCCAAGAAACCAATAAAGAAGATGA----------AGATCTCCGCAGGGCTATTGAACTAAGTAT--GCAAGGTAGTTCCAGAA---------------------------------------------ACA---------------CA---------TCGCAAGATCTTCCAAAGACAT-----------CATGTGGA-ACTCCTGCTTCGGAAGAGCCAAAGAAAA-------------TAAAAGACTATTTTGAAAAGCATCAGCAGGAACAGAAGCAGCAGCAACAACAG-------------------------------------------------------------------TCAG----------------AT----------------CCGCCAGGTCACAGTTCAT------ATCTACACGAAAGGCCAAC---AACAA-------GTTCA---AGAGCAA--------TTGA--GAGTGATC--T---C---AGTGATGACGTCA-----ATGAAGA----------------------------------------------------CATGGTAC----------------------------------------------------------------------------------AGGCCGCTGTCGACA-------CTGTTTTAGAAA-----------TTATGAG---AAAGAATC-----TG-----AAAATC-AAAG-GAG---AAAAATAA-----------------
>ATXN3L_Mandrillus_leucophaeus
ATGGATTT----CATCTTTCATGAAAAACAA-----GAAGGCTTCCTTTGTGCTCAG----CACTGCCTGAATAATCTGCTGC-AA-----------------GGAGAA-----TATTT-----TAGCCCTGTG-G------AATTAGC-T---TCAATTGCACATCA-GC--------------------------------------TAGATGAAGAAG--AGAGGATGAGAA-------------------------------TGGC--------AGAAGG---------------------------AGGAGTCACTAGTGAAGA-CTA-TC---GCGCATTTTTACAGCAGCCTTCAGAAAACA--------TG-GA----TGAT-AGC-------------------------------------------------------GGCT-T----CTTC---------T-----------CCATCCAGGTAATATGCAACGCCTTGAAGTTCTG-GGGT-TTAGAGGTCATCCATTTCAATAA--TCC----------------------------TG----------------AAT-ATCAGAA--G-C-T----CGG-G-----ATTG--ATCCTATAAATGAA-AAATCTT---TTATA-----TGTAATT-----------AT------------------AA-----AC-------------------------AACA--CTGGTTTACTA--------TCAG-----AAAATTCGGA-AAAC----------AC------------------------------------TGGTT----------------------------------------------------------------------------------------------------------------------TA--ACTTGAAT-TC-TCTC---GTG-GCG-GGTCCAGAATTA-ATATCAGAC--ATATGCCTT--GCA-AATTTCTTGACTCAACTGCAACAGGAAG----------------CATAT---------TCTGTATT-TGTTGTGA-A------GGGGGATCTGCCAGACTG--TGAAG------CTGAC---CAAC------------TGCTGCAA-A---T-CATCAGTGTTGAAGAGATGGATAG-ACCAAAACTTAATGGAAAAA------AATT-AGCCAAAGAAAAAGACCATAGAGTCTAT-AAAAC--AATTCTTGAAAAAGTGTCAGAAGAAA---------GTGATGAGTC-----------------------------T-GGAACATCAGACCAAGAAGAGCAGG-ATTTTCAGAGGGCCCTGGAACT-AAGCCGCCAAGAAACCAATAAAGAAGATGA----------AGATCTCCGCAGGGCTATTGAACTAAGTAT--GCAAGGTAGTTCCAGAA---------------------------------------------ACA---------------CA---------TCGCAAGATCTTCCAAAGACAT-----------CATGTGGA-ACTCCTGCTTCGGAAGAGCCAAAGAAAA-------------TAAAAGACTATTTTGAAAAGCATCAGCAGGAACAGAAGCAGCAGCAACAACAG-------------------------------------------------------------------TCAG----------------AT----------------CCGCCAGGTCACAGTTCAT------ATCTACACGAAAGGCCAAC---AACAA-------GTTCG---AGAGCAA--------TTGA--GAGTGATC--T---C---AGTGATGACATCA-----ATGAAGA----------------------------------------------------CATGGTAC----------------------------------------------------------------------------------AGGCCGCTGTTGACA-------CTGTTTTAGAAA-----------TTATGAG---AAAGAATC-----TG-----AAAATC-AAAG-GAG---AAAAATAA-----------------
>ATXN3L_Papio_anubis
ATGGATTT----CATCTTTCATGAAAAACAA-----GAAGGCTTCCTTTGTGCTCAA----CACTGCCTGAATAATCTGCTGC-AA-----------------GGAGAA-----TATTT-----TAGCCCTGTG-G------AATTAGC-T---TCAATTGCACATCA-GC--------------------------------------TAGATGAAGAAG--AGAGGATGAGAA-------------------------------TGGC--------AGAAGG---------------------------AGGAGTCACTAGTGAAGA-CTA-TC---GCGCATTTTTACAGCAGCCTTCAGAAAACA--------TG-GA----TGAT-AGC-------------------------------------------------------GGCT-T----CTTC---------T-----------CTATCCAGGTAATATGCAATGCCTTGAAGTTCTG-GGGT-TTAGAGGTCATCCATTTCAATAA--TCC----------------------------TG----------------AAT-ATCAGAA--G-C-T----CGG-G-----ATTG--ATCCTGTAAATGAA-AGATCTT---TTATA-----TGTAATT-----------AT------------------AA-----AC-------------------------AACA--CTGGTTTACTA--------TTAG-----AAAATTCGGA-AAAC----------AC------------------------------------TGGTT----------------------------------------------------------------------------------------------------------------------TA--ACTTAAAT-TC-TCTC---TTG-GCG-GGTCCAGAATTA-ATATCAGAT--ATATGCCTT--GCA-AATTTCTTGACTCAACTGCAACAGGAAG----------------CATAT---------TCTGTATT-TGTTGTTA-A------GGGGGATCTGCCAGACTG--TGAAG------CTGAC---CAAC------------TGTTGCAA-A---T-CATCAGTGTTGAAGAGATGGATAG-ACCAAAACTTAATGGAAAAA------AATT-AGCCAAAGAAAAAGACCATAGAGTCTAT-AAAAC--AATTCTTGAAAAAGTGTCAGAAGAAA---------GTGATGAGTC-----------------------------T-GGAACATCAGACCAAGAAGAGCAGG-ATTTTCAGAGGGCCCTGGAACT-AAGCCGCCAAGAAACCAATAAAGAAGATGA----------AGATCTCCGCAGGGCTATTGAACTAAGTAT--GCAAGGTAGTTCCAGAA---------------------------------------------ACA---------------CA---------TCGCAAGATCTTCCAAAGACAT-----------CATGTGGA-ACTCCTGCTTCGGAAGAGCCAAAGAAAA-------------TAAAAGACTATTTTGAAAAGCATCAGCAGGAACAGAAGCAGCAGCAACAACAG-------------------------------------------------------------------TCAG----------------AT----------------CCGCCAGGTCACAGTTCAT------ATCTACACGAAAGGCCAAC---AACAA-------GTTCG---AGAGCAA--------TTGA--GAGTGATC--T---C---AGTGATGACATCA-----AAGAAGA----------------------------------------------------CATGGTAC----------------------------------------------------------------------------------AGGCCGCTGTTGACA-------CTGTTTTAGAAA-----------TTATGAG---AAAGAATC-----TG-----AAAATC-AAAG-GAG---AAAAATAA-----------------
>ATXN3L_Callithrix_jacchus
ATGGAGCT----CATCTTCCACGAGAAACAA-----GAAGGATCCCTCTGTGCCCAG----CACTGCCTGAATAATCTATTGC-AA-----------------GGTGAA-----TATTT-----TACCGCTGTG-G------AATTAGC-C---TCAATTGCACACCA-GC--------------------------------------TCGATGAGGAAG--AGAGGATGAGAA-------------------------------TGGC--------AGAAGG---------------------------AGGAGTCACCAGTGAAGA-CTA-TC---GCGCATTTTTACAGCAGCCTTCAGGAAACA--------TG-GA----TGAC-ACA-------------------------------------------------------GGTT-T----CTTT---------T-----------CTATTCAGGTCATAACCAATGCCTTGAAGTTCTG-GGGT-TTAGATGTGATCCCTTTAAACAG--CTC----------------------------TG----------------CCT-ATCAAAA--G-C-T----TGG-G-----ATTA--ATCCTATAAATGAA-AGATCTT---TTATA-----GGTAATT-----------AT------------------GA-----AC-------------------------AACA--CTGGTTTACTC--------TTAG-----AAAATTTGGA-AAAC----------TC------------------------------------TGGTT----------------------------------------------------------------------------------------------------------------------TA--ATTTGGAT-TC-TCTC---TTG-GCG-GGCCCAGTATTA-ATATCAGAT--ACATACCTC--GTG-CTATTCCTGAGTAAACTGAGAAAGGAAG----------------GCTAC---------TCTGTATT-TGTTGTTA-A------GGGTGATCTGCCAGACTG--TGAAG------CTGAC---CAAT------------TCCTGCAG-A---C-CATCAGGGTCAAAGAAATAGATCA-CCCAAAACTTACTGAAAGAA------AACT-ACCACAAGAAAAACAACAAAGAGACCAT-AAAAC--AGTCCTTAAAAAAGCGTCAGAAGAAA---------CTGATGAATC-----------------------------C-GACCTATCAGATGAAGAT---GAGG-ATTTTCAGAGGGCCCTAGCACT-GAGTCGACAAGAAAGGAAGAGAGAAGATGA----------AGATCTTCACAGGGCTATTAAATTAAGCAT--GCAAGGTACTTCTGGAA---------------------------------------------ACA---------------TA---------TCGCAAGATCTTCCACAGACAT-----------CGTGTGTA-ACTCCTGCTTTGGAAGAGCTGAAGAAAA-------------TAAAAGACTGTTTTGAAAAGCATGAGCAAGAACAACAGCAGAGGAAACAAAAG-------------------------------------------------------------------TCAG----------------AT----------------CCGCCAGGTCACAGTTCAT------GTCTACCCGAAACACCGAC---AACAA-------GTCTG---AGAGGAA--------CTGA--CGGTGATC--T---C---AGTGATGACAGCA-----ACGAAGA----------------------------------------------------CATGATCC----------------------------------------------------------------------------------AGGCCACTGTCGACA-------TGGTTATAGAAG-----------CTGTCAG---AAATAACT-----TG-----AAAATC-AATG-GAG---AAAAGTAA-----------------
>ATXN3L_Cebus_imitator
ATGGAGTT----CATCTTCCACGAGAAACAA-----GAAGGATCCCTCTGTGCCCAG----CACTGCCTAAATAATCTACTTC-AA-----------------GGAGAA-----TATTT-----TAGCCCTGTG-G------AATTAGC-C---TCAATTGCACATCA-GC--------------------------------------TTGATGAAGAAG--AGAGGATGAGAA-------------------------------TGGC--------AGAAGG---------------------------AGGAGTCACCAGTGAAGA-CTA-TC---GCGCATTTTTACAGCAGCCTTCAGGAAACA--------TG-GA----TGAC-ACA-------------------------------------------------------GGTT-T----CTTT---------T-----------CTATTCAGGTTATAACCAATGCTTTGAAGTTCTG-GGGT-TTAGACGTGATCCTTTTAAATAG--CCC----------------------------TG----------------CCT-ATCAAAA--G-C-T----TGG-G-----ATTA--ATCCTATAAATGAA-AGATCTT---TTATA-----TGTAATT-----------AT------------------GA-----AC-------------------------AACA--CTGGTTTACTA--------TTAG-----AAAATTTGGA-AAAC----------TC------------------------------------TGGTT----------------------------------------------------------------------------------------------------------------------TA--ACTTGGAT-TC-TCTC---TTG-GAG-GGTCCAGAATTA-ATATCAGAT--ACATATCTG--GCA-CTATTTCTCAGTAAACTGCAAAAAGAAG----------------GCTAT---------TCTGTATT-TGTTGTTA-A------GGGTGATCTGCCAGACTG--TGAAG------CTGAC---CAAC------------TCCTGCAG-A---C-CATCAGGGTCAAACAAAGAGATCG-ACCAAAACTTACTGAAAGAA------AACT-ACCACTAGAAAAACAACAAAGAGACCAT-AAAAC--AGTCCTTGAAAAAGTGTCAGAAGAAA---------CTGATGAATC-----------------------------T-GACGTATCAGACGAAGATGAGGAGG-ATTTTCAGAGGGCCCTAGCACT-GAGTCATCAAGTAACCAAGAGAGGAGATGA----------AGATCTTCACAGAGCTATTGAATTAAGCAT--GCAAGGTACTTCCAGAA---------------------------------------------ACA---------------CA---------TCGCAAGATCTTCCGCAGACAT-----------CGTGTGTA-ACTCCTGCTTTGGAAGAACTGAAGAAAA-------------CAAAAGACTATTTTGAAAAGGATGAGCAAGAACAACAGCAGAGGAAACAAAAG-------------------------------------------------------------------TCAG----------------AT----------------CCACCAGGTCACAGTTCAT------GTCCATCCGAAATGCCAAC---AACAA-------GTCTG---AGAGGAA--------CTGA--CAGTGATC--T---C---AGTGATGACAGCA-----ATGAAGA----------------------------------------------------CATACTCC----------------------------------------------------------------------------------AGGTCGCTATCGACA-------TAGTTTTAGATG-----------CTGTTAG---AAATAGTT-----TG-----AAAATC-AATG-AAG---ATAAGTAA-----------------
>ATXN3L_Colobus_angolensis_palliatus
ATGGATTT----CATCTTTCATGAAAAACAA-----GAAGGCTTCCTTTGTGCTCAG----CACTGCCTGAATAATCTGCTGC-AA-----------------GGAGAA-----TATTT-----TAGCCCTGTG-G------AATTAGC-T---TCAATTGCACATCA-GC--------------------------------------TAGATGAAGAAG--AGAGGATGAGAA-------------------------------TGGC--------AGAAGG---------------------------AGGAGTCACCAGTGAAGA-CTA-TC---GCGCATTTTTACAGCAGCCTTCAGAAAACA--------TG-GA----TGAT-AGC-------------------------------------------------------GGCT-T----CTTC---------T-----------CTATTCAGGTAATATGCAACGCCTTGAAGTTCTG-GGGT-TTAGAGGTCATCCATTTCAACAA--TCC----------------------------TG----------------AAT-ATCAGAA--G-C-T----CGG-G-----ATTG--ATCCTATAAATGAA-AGATCTT---TTATA-----TGTAATT-----------AT------------------AA-----AC-------------------------AACA--CTGGTTTACTA--------TCAG-----GAAATTCGGA-AAAC----------AC------------------------------------TGGTT----------------------------------------------------------------------------------------------------------------------TA--ACTTGAAT-TC-TCTC---TTG-GCG-GGTCCAGAATTA-TTATCAGAT--ATATGCCTT--GCA-AATTTCTTGACTCAGCTGCAACAGGAAG----------------CATAT---------TCTGTATT-TGTTGTTA-A------AGGGGATCTGCCAGACTG--TGAAG------CTGAC---CAAC------------TGCTGCAA-A---T-CATCAGTGTTGAAGAGATGGATAG-ACCAAAACTTAATGGAAAAA------AATT-AGCCAAAGAAAAAGACCACAGAGTCTAT-AAAAC--AGTTCTTGAAAAAGTGTCAGAAGAAA---------GTGATGAGTC-----------------------------T-GGAACATCAGACCAAGACGAGTTGG-ATTTTCAGAGGGCCCTGGAACT-AAGTCGCCAAGAAACCAATAAAGAAGATGA----------AGATCTCCGCAGGGCTATTGAGCTAAGCAT--GCAAGGTAGTTCCAGAA---------------------------------------------ACA---------------CA---------TTGCAAGATCTTCTAGGGACAT-----------CATGTGGA-ACTCCTGCTTCGGAAGAGCCAAAGAAAA-------------CAACAGACTATTTTGAAAAGCATCAGCAGGAACAGAAGCAGCAGCAGCAGCAACAG----------------------------------------------------------------TCAG----------------AT----------------CCGCCAGGTCACAGTTCAT------ATCTACACGAAAGGCCAA------CAA-------GTTCG---AGAGCAA--------CTGA--GAGTGATC--T---C---AGTAATGACATCA-----GTGAAGA----------------------------------------------------CATGGTAC----------------------------------------------------------------------------------AGGCCACTGTCGACA-------CTGTTTTAGAAA-----------TTATGAG---AAAGAATC-----TG-----AAAATC-AAAG-GAG---AAAAATAA-----------------
>ATXN3L_Piliocolobus_tephrosceles
ATGGATTT----CATCTTTCATGAAAAACAA-----GAAGGCTTCCTTTGTGCTCAG----CACTGCCTGAATAATCTGCTGC-AA-----------------GGAGAA-----TATTT-----TAGCCCTGTG-G------AATTAGC-T---TCAATTGCACATCA-GC--------------------------------------TAGATGAAGAAG--AGAGGATGAGAA-------------------------------TGGC--------AGAAGG---------------------------AGGAGTCACCAGTGAAGA-CTA-TC---GCGCATTTTTACAGCAGCCTTCAGAAAACA--------TG-GA----TGAT-AGC-------------------------------------------------------GGCT-T----CTTC---------T-----------CCATTCAGGTAATATGCAACGCCTTGAAGTTCTG-GGGT-TTAGAGGTCATCCATTTCAATAA--TCC----------------------------TG----------------AAT-ATCAGAA--G-C-T----TGG-G-----ATTG--ATCCTATAAATGAA-AGATCTT---TTATA-----TGTAATT-----------AT------------------AA-----AC-------------------------AACA--CTGGTTTACTA--------TTAG-----AAAATTCGGA-AAAC----------AC------------------------------------TGGTT----------------------------------------------------------------------------------------------------------------------TA--ACTTGAAT-TC-TCTC---TTG-GCG-GGTCCAGAATTA-TTATCAGAT--ATATGCCTT--GCA-AATTTCTTGACTCAGCTGCAACAGGAAG----------------CATAT---------TCTGTATT-TGTTGTTA-A------AGGGGATCTGCCAGACTG--TGAGG------CTGAC---CAAC------------TGCTGCAA-A---T-CATCAGTGTTGAAGAGATGGATAG-ACCAAAACTTAATGGAAAAA------AATT-AGCCAAAGAAAAAGACCAGAGAGTCTAT-AAAAC--AGTTCTTGAAAAAGTGTCAGAAGAAA---------GTGATGAGTC-----------------------------T-GGAACATCAGACCAAGACGAGTTGG-ATTTTCAGAGGGCCCTGGAACT-AAGTCGCCAAGAAACCAATAAAGAAGATGA----------AGATCTCCGCAGGGCTATTGAGCTAAGCAT--GCAAGGTAGTTCCAGAA---------------------------------------------ACA---------------CA---------TCGCAAGATCTTCCAGGGACAT-----------CATGTGGA-ACTCCTGCTTCGGAAGAGCCAAAGAAAA-------------TAAAAGACTATTTTGAAAAGCATCAGCAGGAACAGAAGCAGCAGCAACAACAG-------------------------------------------------------------------TCAG----------------AT----------------CCGCCAGGTCACAGTTCAT------ATCTACACGAAAGGCCAAC---AACAA-------GTTCG---AGAGCAA--------TTGA--GAGTGATC--T---C---AGTAACGACATCA-----ATGAAGA----------------------------------------------------CATGGTAC----------------------------------------------------------------------------------AGGCCACTGTCGACA-------CTGTTTTAGACA-----------TTATGAG---AAAGAATC-----TG-----AAAATC-AAAG-GAG---AAAAATAA-----------------
>ATXN3L_Rhinopithecus_bieti
ATGGATTT----CATCTTTCATGAAAAACAA-----GAAGGCTTCCTTTGTGCTCAG----CACTGCCTGAATAATCTGCTGC-AA-----------------GGAGAA-----TATTT-----TAGCCCTGTG-G------AATTAGC-T---TCAATTGCACATCA-GC--------------------------------------TAGATGAAGAAG--AGAGGATGAGAA-------------------------------TGGC--------AGAAGG---------------------------AGGAGTCACCAGTGAAGA-CTA-TC---GCGCATTTTTACAGCAGCCTTCAGAAAACA--------TG-GA----TGAT-AGC-------------------------------------------------------GGCT-T----CTTC---------T-----------CCATTCAGGTAATATGCAACGCCTTGAAGTTCTG-GGGT-TTAGAGGTCATCCATTTCAATAA--TCC----------------------------TG----------------AAT-ATCAGAA--G-C-T----CGG-G-----ATTG--ATCCTATAAATGAA-AGATCTT---TTATA-----TGTAATT-----------AT------------------AA-----AC-------------------------AACA--CTGGTTTACTA--------TCAG-----AAAATTCGGA-AAAC----------AC------------------------------------TGGTT----------------------------------------------------------------------------------------------------------------------TA--ACTTGAAT-TC-TCTC---TTG-GCG-GGTCCAGAATTA-ATATCAGAT--ATATGCCTT--GCA-AATCTCTTGACTCAGTTGCAACAGGAAG----------------CATAT---------TCTGTATT-TGTTGTTA-A------GGGGGATCTGCCAGACTG--TGAAG------CTGAC---CAAC------------TGCTGCAA-A---T-CATCAGTGTTGAAGAGATGGATAG-ACCAAAACTTAATGGAAAAA------AATT-AGCCAAAGAAAAAGACCATAGAGTCTAT-AAAAC--AGTTCTTGAAAAAGTGTTAGAAGAAA---------GTGATGAGTC-----------------------------T-GGAACATCAGACCAAGACGAGTTGG-ATTTTCAGAGGGCCCTGGAACT-AAGTCGCCAAGAAACCAATAGCGAAGATGA----------AGATCTCCGCAGGGCTATTGAGCTAAGCAT--GCAAGGTAGTTCCAGAA---------------------------------------------ACA---------------CA---------TCGCAAGATCTTCCAGGGACAT-----------CATGTGGA-ACTCCTGCTTCGGAAGAGCCAAAGAAAA-------------TAAAAGACTATTTTGAAAAGCATCAGCAGGAACAGAAGCAGCAGCAACAACAG-------------------------------------------------------------------TCAG----------------AT----------------CCGCCAGGTCACAGTTCAT------ATCTACACGAAAGGCCAAC---AACAA-------GTTCG---AGAGCAA--------TTGA--GAGTGATC--T---C---AGTAATGACATCA-----ATGAAGA----------------------------------------------------CATGGTAC----------------------------------------------------------------------------------AGGCCACTGTCGACA-------CTGTTTCAGAAA-----------TTATGAG---AAAGAATC-----TG-----AAAATC-AAAG-GAG---AAAAATAA-----------------
>ATXN3L_Rhinopithecus_roxellana
ATGGATTT----CATCTTTCATGAAAAACAA-----GAAGGCTTCCTTTGTGCTCAG----CACTGCCTGAATAATCTGCTGC-AA-----------------GGAGAA-----TATTT-----TAGCCCTGTG-G------AATTAGC-T---TCAATTGCACATCA-GC--------------------------------------TAGATGAAGAAG--AGAGGATGAGAA-------------------------------TGGC--------AGAAGG---------------------------AGGAGTCACCAGTGAAGA-CTA-TC---GCGCATTTTTACAGCAGCCTTCAGAAAACA--------TG-GA----TGAT-AGC-------------------------------------------------------GGCT-T----CTTC---------T-----------CCATTCAGGTAATATGCAACGCCTTGAAGTTCTG-GGGT-TTAGAGGTCATCCATTTCAATAA--TCC----------------------------TG----------------AAT-ATCAGAA--G-C-T----CGG-G-----ATTG--ATCCTATAAATGAA-AGATCTT---TTATA-----TGTAATT-----------AT------------------AA-----AC-------------------------AACA--CTGGTTTACTA--------TCAG-----AAAATTCGGA-AAAC----------AC------------------------------------TGGTT----------------------------------------------------------------------------------------------------------------------TA--ACTTGAAT-TC-TCTC---TTG-GCG-GGTCCAGAATTA-ATATCAGAT--ATATGCCTT--GCA-AATCTCTTGACTCAGTTGCAACAGGAAG----------------CATAT---------TCTGTATT-TGTTGTTA-A------GGGGGATCTGCCAGACTG--TGAAG------CTGAC---CAAC------------TGCTGCAA-A---T-CATCAGTGTTGAAGAGATGGATAG-ACCAAAACTTAATGGAAAAA------AATT-AGCCAAAGAAAAAGACCATAGAGTCTAT-AAAAC--AGTTCTTGAAAAAGTGTTAGAAGAAA---------GTGATGAGTC-----------------------------T-GGAACATCAGACCAAGACGAGTTGG-ATTTTCAGAGGGCCCTGGAACT-AAGTCGCCAAGAAACCAATAGCGAAGATGA----------AGATCTCCGCAGGGCTATTGAGCTAAGCAT--GCAAGGTAGTTCCAGAA---------------------------------------------ACA---------------CA---------TCGCAAGATCTTCCAGGGACAT-----------CATGTGGA-ACTCCTGCTTTGGAAGAGCCAAAGAAAA-------------TAAAAGACTATTTTGAAAAGCATCAGCAGGAACAGAAGCAGCAGCAACAACAG-------------------------------------------------------------------TCAG----------------AT----------------CCGCCAGGTCACAGTTCAT------ATCTACACGAAAGGCTAAC---AACAA-------GTTCG---AGAGCAA--------TTGA--GAGTGATC--T---C---AGTAATGACATCA-----ATGAAGA----------------------------------------------------CATGGTAC----------------------------------------------------------------------------------AGGCCACTGTCGACA-------CTGTTTCAGAAA-----------TTATGAG---AAAGAATC-----TG-----AAAATC-AAAG-GAG---AAAAATAA-----------------
>ATXN3L_Saimiri_boliviensis_boliviensis
ATGGAGCT----CATCTTCCACGAGAAACAA-----GAAGGATCCCTCTGCGCCCAG----CACTGCTTGAATAATCTATTTC-AA-----------------GGAGAA-----TATTT-----TAGCCCTGTG-G------AATTAGC-C---TCAATTGCACATCA-GC--------------------------------------TTGATGAAGAAG--AGAGGATGAGAA-------------------------------TGGC--------AGAAGG---------------------------AGGAGTCACCAGTGAAGA-CTA-TC---GCGCATTTTTACAACAGCCTTCAGGAAACA--------TG-GA----TGAC-ACA-------------------------------------------------------GGTT-T----CTTT---------T-----------CTATTCAGGTTATAACCAATGCCTTGAAGTTCTG-GGGT-TTAGACGTGATCCTTTTAAATAG--CCC----------------------------TG----------------CCT-ATCAAAA--G-C-T----TGG-G-----ATTA--ATCCTATAAATGAA-AGATCTT---TTATA-----TGTAATT-----------AT------------------GA-----AC-------------------------AACA--CTGGTTTACTA--------TTAG-----AAAATTTGGA-AAAC----------TC------------------------------------TGGTT----------------------------------------------------------------------------------------------------------------------TA--ACTTAGAT-TC-TCTC---TTG-GAG-GGTCCAGAATTA-ATATCAGAT--ACATACCTG--GCA-CTATTCCTGAGAAAACTACAAAAGGAAG----------------GCTAC---------TCTGTATT-TGTTGTTA-A------GGGTGATCTGCCAGACTG--TGAAG------CTGAC---CAAC------------TCCTGCAG-A---C-CATCAGGGTCAAACAAAGAGATCT-ACCAAAACTTACTGAAAGAA------AACT-ACCACTAGAAAGACAACAAAGAGACCAT-AAAAC--AGCCCTTGAAAAAGTGTCGGAAGAAA---------CTGATGAATC-----------------------------T-GACCTATCAGACGAAGAT---GAGG-ATTTTCAGAGGGCTCTAGCACT-GAGTCATCAAGCAAGCAAGAGAGAAGATCA----------AGATCTCCACAGCGCTATTGAGTTAAGCAT--GCAAGGTACTTCCAGAA---------------------------------------------ACA---------------CA---------TCGCAAGATCTTCCACAGACAT-----------CGTGTGTA-ACTCCTGCTTTGGAAGAGCTAAAGAAAA-------------TAAAAGACTATTTTGAAAAGGACGAGCAAGAACAACAGCAGAGGAAACAAAAG-------------------------------------------------------------------TCAG----------------AT----------------TCACCAGGTCACAGTTCAT------GTCTACGTGAAACGCCAAC---AACAA-------GTCTG---AGAGGAA--------CTGA--CAGTGAAC--T---C---AGTGATGACAGCA-----ATGAAGA----------------------------------------------------CATGCTCC----------------------------------------------------------------------------------AGGCTGCTGTCGACA-------TGGTTTTAGATG-----------CTGTTAG---AAATAATT-----TG-----AAAATC-GATG-GAG---AACAGTAA-----------------
>ATXN3L_Sapajus_apella
ATGGAGTT----CATCTTCCACGAGAAACAA-----GAAGGATCCCTCTGTGCGCAG----CACTGCCTAAATAATCTACTTC-AA-----------------GGAGAA-----TATTT-----TAGCCCTGTG-G------AATTAGC-C---TCAATTGCACATCA-GC--------------------------------------TTGATGAAGAAG--AGAGGATGAGAA-------------------------------TGGC--------AGAAGG---------------------------AGGAGTCACCAGTGAAGA-CTA-TC---GCGCATTTTTACAGCAGCCTTCAGGAAACA--------TG-GA----TGAC-ACA-------------------------------------------------------GGTT-T----CTTT---------T-----------CTATTCAAGTTATAACCAATGCTTTGAAGTTCTG-GGGT-TTAGACGTGATCCTTTTAAATAG--CCC----------------------------TG----------------CCT-ATCAAAA--G-C-T----TGG-G-----ATTA--ATCCTATAAATGAA-AGATCTT---TTATA-----TGTAATT-----------AT------------------GA-----AC-------------------------AACA--CTGGTTTACTA--------TTAG-----AAAATTTGGA-AAAC----------TC------------------------------------TGGTT----------------------------------------------------------------------------------------------------------------------TA--ACTTGGAT-TC-TCTC---TTG-GAG-GGTCCAGAATTA-ATATCAGAT--ACATACCTG--GCA-CTATTTCTCAGTAAACTGCAAAAAGAAG----------------GCTAT---------TCTGTATT-TGTTGTTA-A------GGGTGATCTGCCAGACTG--TGAAG------CTGAC---CAAC------------TCCTGCAG-A---C-CATCAGGGTCAAACAAAGAGATCG-ACCAAAACTTACTGAAAGAA------AACT-ACCACTAGAAAAACAACAAAGAGACCAT-AAAAC--AGTCCTTGAAAAAGTGTCAGAAGAAA---------CTGATGAATC-----------------------------T-GACGTATCAGACGAAGATGAGGAGG-ATTTTCAGAGGGCCCTAGCACT-GAGTCATCAAGTAACCAAGAGAGGAGATGC----------AGATCTCCACAGAGCTATTGAGTTAAGCAT--GCAAGGTACTTCCAGAA---------------------------------------------ACA---------------CA---------TCGCAAGATCTTCCGCAGACAT-----------CGTGTGTA-ACTCCTGCTTTGGAAGAGCTGAAGAAAA-------------CAAAAGACTATTTTGAAAAGGATGAGCAAGAACAACAGCAGAGGAAACAAAAG-------------------------------------------------------------------TCAG----------------AT----------------CCACCAGGTCACAGTTCAT------GTCCATCCGAAATGCCAAC---AACAA-------GTCTG---AGAGGAA--------CTGA--CAGTGATC--T---C---AGTGATGACAGCA-----ATGAAGA----------------------------------------------------CATGCTCC----------------------------------------------------------------------------------AGGCCGCTGTCGACA-------TAGTTTTAGATG-----------CTGTTAG---AAATAGTT-----TG-----AAAATC-AGTG-AAG---ATAAGTAA-----------------
>ATXN3L_Theropithecus_gelada
ATGGATTT----CATCTTTCATGAAAAACAA-----GAAGGCTTCCTTTGTGCTCAA----CACTGCCTGAATAATCTGCTGC-AA-----------------GGAGAA-----TATTT-----TAGCCCTGTG-G------AATTAGC-T---TCAATTGCACATCA-GC--------------------------------------TAGATGAAGAAG--AGAGGATGAGAA-------------------------------TGGC--------AGAAGG---------------------------AGGAGTCACTAGTGAAGA-CTA-TC---GCGCATTTTTACAGCAGCCTTCAGAAAACA--------TG-GA----TGAT-AGC-------------------------------------------------------GGCT-T----CTTC---------T-----------CTATCCAGGTAATATGCAATGCCTTGAAGTTCTG-GGGT-TTAGAGGTCATCCATTTCAATAA--TCC----------------------------TG----------------AAT-ATCAGAA--G-C-T----CGG-G-----ATTG--ATCCTATAAATGAA-AGATCTT---TTATA-----TGTAATT-----------AT------------------AA-----AC-------------------------AACA--CTGGTTTACTA--------TTAG-----AAAATTCGGA-AAAC----------AC------------------------------------TGGTT----------------------------------------------------------------------------------------------------------------------TA--ACTTAAAT-TC-TCTC---TTG-GCG-GGTCCAGAATTA-ATATCAGAT--ATATGCCTT--GCA-AATTTCTTGACTCAACTGCAACAGGAAG----------------CATAT---------TCTGTATT-TGTTGTTA-A------GGGGGATCTGCCAGACTG--TGAAG------CTGAC---CAAC------------TGCTGCAA-A---T-CATCAGTGTTGAAGAGATGGATAG-ACCAAAACTTAATGGAAAAA------AATT-AGCCAAAGAAAAAGACCATAGAGTCTAT-AAAAC--AATTCTTGAAAAAGTGTCAGAAGAAA---------GTGATGAGTC-----------------------------T-GGAACATCAGACCAAGAAGAGCAGG-ATTTTCAGAGGGCCCTGGAACT-AAGCCGCCAAGAAACCAATAAAGAAGATGA----------AGATCTCCGCAGGGCTATTGAACTAAGTAT--GCAAGGTAGTTCCAGAA---------------------------------------------ACA---------------CA---------TCGCAAGATCTTCCAAAGACAT-----------CATGTGGA-ACTCCTGCTACGGAAGAGCCAAAGAAAA-------------TAAAAGACTATTTTGAAAAGCATCAGCAGGAACAGAAGCAGCAGCAACAACAG-------------------------------------------------------------------TCAG----------------AT----------------CCGCCAGGTCACAGTTCAT------ATCTACACGAAAGGCCAAC---AACAA-------GTTCG---AGAGCAA--------TTGA--GAGTGATC--T---C---AGTGATGACATCA-----ATGAAGA----------------------------------------------------CATGGTAC----------------------------------------------------------------------------------AGGCCATTGTCGACA-------CTGTTTTAGAAA-----------TTATGAG---AAAGAATC-----TG-----AAAATC-AAAG-GAG---AAAAATAA-----------------
>ATXN3L_Trachypithecus_francoisi
ATGGATTT----CATCTTTCATGAAAAACAA-----GAAGGCTTCCTTTGTGCTCAG----CACTGCCTGAATAATCTGCTGC-AA-----------------GGAGAA-----TATTT-----TAGCCCTGTG-G------AATTAGC-T---TCAATTGCACATCA-GC--------------------------------------TAGATGAAGAAG--AGAGGATGAGAA-------------------------------TGGC--------AGAAGG---------------------------AGGAGTCACCAGTGAAGA-CTA-TC---GCGCATTTTTACAGCAGCCTTCAGAAAACA--------TG-GA----TGAT-AGC-------------------------------------------------------GGCT-T----CTTC---------T-----------CCATTCAGGTAATATGCAACGCCTTGAAGTTCTG-GGGT-TTAGAGGTCATCCATTTCAATAA--TCC----------------------------TG----------------AAT-ATCAGAA--G-C-T----CGG-G-----ATTG--ATCCTATAAATGAA-AGATCCT---TTATA-----TGTAATT-----------AT------------------AA-----AC-------------------------AACA--CTGGTTTACTA--------TTAG-----AAAATTCGGA-AAAC----------AC------------------------------------TGGTT----------------------------------------------------------------------------------------------------------------------TA--ACTTGAAT-TC-TCTC---TTG-GCG-GGACCAGAATTA-ATATCAGAT--ATATGCCTT--GCA-AATTTCTTGACTCAGTTGCAACAGGAAG----------------CACAT---------TCTGTATT-TGTTGTTA-A------GGGGGATCTGCCAGACTG--TGAAG------CTGAC---CAAC------------TGCTGCAA-A---T-CATCAGTGTTGAAGAGATGGATAG-ACCAAAACTTAATGGAAAAA------AATT-AGCCAAAGAAAAAGACCATAGAGTCTAT-AAAAC--AGTTCTTGAAAAAGTGTTAGAAGAAA---------GTGATGAGTC-----------------------------T-GGAACATCAGACCAAGACGAGTTGG-ATTTTCAGAGGGCCCTGGAACT-AAGTCGCCAAGAAACCAATAGCGAAGATGA----------AGGTCTCCGCAGGGCTATTGA-ATAAGCAT--GCAAGGTAGTTCCAGAA---------------------------------------------ACA---------------CA---------TCGCAAGCTCTTCCAGGGACAT-----------CATGTGGA-ACTCCTGCTTCGGAAGAGCCAAAGAAAA-------------TAAAAGACTATTTTGAAAAGCATCAGCAGGAACAGAAGCAGCAGCAACAACAG-------------------------------------------------------------------TCAG----------------AT----------------CCGCCAGGTCACAGTTCAT------ATCTACACGAAAGGCCAAC---AACAA-------GTTCG---AGAGCAA--------TTGA--GAGTGATC--T---C---AGTAATGACATCA-----ATGAAGA----------------------------------------------------CATGGTAC----------------------------------------------------------------------------------AGGCCACTGTCGACA-------CTGTTTTAGAAA-----------TTATGAG---AAAGAATC-----TG-----AAAATC-AAAG-GAG---AAAAATAA-----------------
>ATXN3L_Aotus_nancymaae
ATGGAGTT----CATCTTCCATGAGAAACAA-----GAAGGATCCCTCTGTGCCCAG----CACTGCTTGAATAATCTATTTC-AA-----------------GGAGAA-----TATTT-----TAGCCCTGTG-G------AATTAGC-C---TCAACTGCACATCA-GC--------------------------------------TTGATGAAGAAG--AGAGGATGAGAA-------------------------------TGGC--------AGAAGG---------------------------AGGAGTCAGCAGTGAAGA-CTA-TC---GTGCATTTTTACAGCAGCCTTCAGGAAACA--------TG-GA----TGAC-ACA-------------------------------------------------------GGTT-T----CTTT---------T-----------CTATTCAGGTCATAATCAATGCCTTGAAGTTCTG-GGGT-TTAGACGTGATCCTTTTAAATAG--CCC----------------------------TG----------------CCT-ATCAAAA--G-C-T----TGG-G-----ATTA--ATCCTATAAATGAA-AGATCTT---TTATA-----TGTAATT-----------AT------------------GA-----AC-------------------------AACA--CTGGTTTACTA--------TTAG-----AAAATTTGGA-AAAC----------TC------------------------------------TGGTT----------------------------------------------------------------------------------------------------------------------TA--ACTTGGAT-TC-TCTC---TTA-GCG-GGTCCAGAATTA-ATATCAGAT--ACATACCTG--GCA-CTATTCCTGAGTAAACTGCAAAAGGGAG----------------GCAAT---------TCTGTATT-TGTTGTTA-A------GGGTGATCTGCCAGACTG--TGAAG------CTGAC---CAAC------------TCCTGCAG-A---C-CATCAGGGTCAAACAAATAGATCG-ACCAAAACTTACTGAAAGAA------AACT-ACCACAAGAAAAACAACAAAGAGACCAC-AAAAC--AGCCCTTGAAAAAGTGTCAGAAGAAA---------CTGATGAATC-----------------------------T-GACTTATCAGACGAAGATGAGGAGC-ATTTTCAGAGGGCCCTAGCACT-GAGTCATCAAGCAACCAAGAGAGAAGATGA----------AGATCTCCACAGGGCTATTGAGTTAAGCAT--GCCAGGTACTTCCAGAA---------------------------------------------ACA---------------CA---------TCGCAAGATCTTCCGCAGACAT-----------CGTGTGTA-ACTCCTGCTTTGGAAGAGCTGAAGAAAA-------------TAAAAGACTATTGTGAAAAGCATGAGCAAGAACAACAGCAGAGGAAACAAAAG-------------------------------------------------------------------TCAG----------------AT----------------CCGCCAGGTCACAGTTCAC------GTCTACCTGAAACGCCAGC---AACAA-------GTCTG---AGAGGAA--------CTGA--CAGTGATC--T---C---CATGATGACAGCG-----ATGAAGA----------------------------------------------------CATGCTCC----------------------------------------------------------------------------------AGGCCGTTGTCGACA-------TGGTTTTAGATG-----------CTGTTAC---AAATACTT-----TG-----AAAATC-AATG-GAG---AAAAGTAA-----------------
>LOC103268037_Carlito_syrichta
ATGGAGTC----CATCTTTCATGAGAAGCAA-----GAAGGTTCACTCTGTGCTCAG----CATTGCCTGAATAATCTCTTGC-AA-----------------GGAGAA-----TATTT-----TAGTCCAGTG-G------AATTATC-A---TCAATTGCACATCA-GC--------------------------------------TCGATGAAGAGG--AAAGGGTAAGAA-------------------------------TGGC--------AGAAGG---------------------------AGGAGTCACCAGTGAAGC-CTA-TC---ACACATTTTCACAGCAGCCTTCTGGAAATA--------TG-GA----CGAC-AGT-------------------------------------------------------GGTT-T----CTTT---------T-----------CTATTCAGGTTATAAGCAATGCTTTGAAAGTCTG-GGGC-TTAGAATTAATATTGTTCAACAA--TCC----------------------------AG----------------AGT-ATCAGAA--G-C-T----CAA-A-----ATCG--ATCCCATAAATGAA-ACATCAT---TTATA-----TGTAATT-----------AT------------------AA-----AG-------------------------AACA--CTGGTTTACCA--------TCAG-----AAAATTAGGA-AAAC----------AA------------------------------------TGGTT----------------------------------------------------------------------------------------------------------------------TA--ACCTAAAT-TC-TGAC---TTG-CAA-AGCCCAGAATTA-ATATCAGAT--AACTACCTC--GCG-CTTTACTTGATTCAATTACAACAAGAAG----------------GTTAT---------TCCATATT-TGTTGTTA-A------GGGTGATCTACCAGATTG--TGAAG------CTGAC---CAAC------------TCCTGCAG-A---T-GATCAGAGTCAAACAGAAACCTAG-ATCAAGATTTATTGGAAAAG------AATC-AGAAAAACAAAAGGAGAAAAGAGCCCAT-AAAGC--AGACCTGGAACGAATCGTAGAAACAA---------GCGATGAGTC-----------------------------T-GGAATATTAGATGAAG---AGAAGG-ATTTGCAGAGGGTTCTGGAACT-AAGTCTCCAAGAAATGAACATAGAAGATGAA----GAAGCAGATCTCTGCAGAGCTATTCAGCTAAGTAT--GCAAGATTGTGGCAGTA---------------------------------------------GCA---------------CA---------TCTCAAGATATTCCACAGACAT-----------CTGATACG-AATCTTACTTCAAAAGGGCTGTGGAGGAGA----------AAAGAAGCCTACTCTAAAAAGCAGTGGCGGCAGCACCACCAGGACCACCACCACCACTGCCAACAG-------------------------------------------------------GAAG----------------AT----------------CCACCAGAACAGAGTTCAT------ATCTATGTGAAAGGCCAAC---CACAA-------GCTCA---GAAGCAT--------GTGG--GAGTGACC--T---A---GATGAT--------------GAAGA----------------------------------------------------CACACTTA----------------------------------------------------------------------------------AGGCAGCT------------------TTTAGAGA-----------CTGTTAG---AAAAAAAT-----TC-----AAGAAT-AGAT-GGA---AAAAAATA-----------------
>LOC105706409_Aotus_nancymaae
ATGGAGGC----CATCTTCCACGAGAAACAA-----GAAGGCTCACTTTGTGCTCAA----CATTGCTTGAATAATTTATTGC-AA-----------------GGAGAA-----TATTT-----TAGCCCTGTG-G------AATTATC-C---TCAATTGCACATCA-GC--------------------------------------TGGATGAGGAAG--AAAGGATGAGAA-------------------------------TGGC--------AGAAGG---------------------------AGGAGTTACTAGTGAAGA-TTA-TT---GCACATTTTTACAACAGCCTTCTGGAAATA--------TG-GA----TGAC-AGT-------------------------------------------------------GGTT-T----CTTC---------T-----------CTATTCAGGTTATAAGCAATGCCTTGAAAGTTTG-GAGT-TTAGAACTAATCCTGTTCAACAG--TCC----------------------------CG----------------AGT-ATCAGAG--G-C-T----CAG-G-----ATCG--ATCCTATAAATGAA-AGATCAT---TTATA-----TGCAATT-----------AT------------------AA-----GG-------------------------AACA--CTGGTTTACAG--------TTAG-----AAAATTAGGA-AAAC----------AG------------------------------------TGGTT----------------------------------------------------------------------------------------------------------------------TA--ACTTGAAT-TC-TCTC---TTG-ACG-GGTCCAGAATTA-ATATCAGAT--ACATACCTT--GCA-CTTTTCTTGGCTCAGTTACAACAGGAAG----------------GTTAT---------TCTGTATT-TGTTGTTA-A------GGGTGATCTGCCAGATTG--TGAAG------CTGAC---CAAC------------TTCTGCAG-A---T-GATTAGGGTCCAACAAATGCATTG-ACCAAAACTTATTGGAGAAG------AATT-AGCACAACTAAAAGAGCAAAGAGTCCAT-AAAAC--AGACCTGGAACGAGTGTTAGAAGCAA---------ATGATGGCTC-----------------------------A-GGAATGTTAGATGAAGACGAGGAGG-ATTTGCAGAGGGCTCTGGCACT-AAGCCGCCAAGAAATTGACATGGAAGATGAG----GAAGCAGATCTCCGCAGGGCTATTCAGCTAAGTAT--GCAAGGTAGTTCCAGAA---------------------------------------------ATA---------------TA---------TCTCAAGATATTCCACAGACAT-----------CAGGTACA-AATCTTACTTTAGAAGAGCTTCGGAAGAGA----------TGAGAAGCCTACTTTGAAAAACAGCAACAGCAGCAGCAGCAGCAGCAGCAGCAGCAGCAGCAG----------------------------------------------------------GGGA----------------AC----------------CCATCAGGACAGAGTTCAC------ATCCATGTGAAAGGCCAAC---CACCA-------GTTCA---GGAGCTC--------TTGG--GAGTGATC--T---A---GGTGACGCCATGA--GTGAAGAAGA----------------------------------------------------CATGCTTC----------------------------------------------------------------------------------AGGCAGCTGTGACCA-------TGTCTTTAGAAA-----------CTGTCAG---AAATGATT-----TG-----AAAACA-GAAG-GAA---AAAAATAA-----------------
>ATXN3L3_Rhinopithecus_bieti
ATGGAGTC----CATCTTCCACGAGCAACAA-----GAAGGCTCACTTTCTGCTCAA----CATTGCCTGAATAATTTATTGC-AA-----------------GGAGAA-----TATTT-----TAGCCCTGTG-G------AATTATC-C---TCAATTGCACATCA-GC--------------------------------------TGGATGAGGAGG--AGAGGATGAGAA-------------------------------TGGC--------AGAAGG---------------------------GGGAGTTACTAGTGAAGA-TTA-TC---ACACGTTTTTACAGCAGCCTTCTGGAAATA--------TG-GA----TGAC-AGT-------------------------------------------------------GGTT-T----TTTC---------T-----------CTATTCAGGTTATAAGCAATGCCTTGAAAGTTTG-GGGT-TTAGAACTAATCCTGTTCAACAG--TCC----------------------------AG----------------AGT-ATCAGAG--G-C-T----CAG-G-----ATTG--ATCCTATAAATGAA-AGATCAT---TTATA-----TGCAATT-----------AT------------------AA-----GG-------------------------AACA--CTGGTTTACAG--------TTAG-----AAAATTAGGA-AAAC----------AG------------------------------------TGGTT----------------------------------------------------------------------------------------------------------------------TA--ACTTGAAT-TC-TCTC---TTG-ATG-GGTCCAGAATTA-GTATCAGAT--GCATATCTT--GCA-CTTTTCTTGGCTCAACTACAACAGGAAG----------------GTTAT---------TCTATGTT-TGTTGTTA-A------GGGTGACCTGCCAGATTG--CGAAG------CTGAC---CAAC------------TCCTGCAG-A---T-GATCAGGGTCCAACAGATGCACCG-ACCAAAACCTATTGGAGAAG------AATT-AGCACAACTGAA-------AGAGTCCAT-AAAAC--AGACCTGGAACGAGTGTTAGAAGCAA---------ATGATGGCTC-----------------------------A-GCAATGTTAGACGAAGATGAGGAGG-ATTTGCCGAGGGCTCTGGCACT-AAGTCGCCAGGAAATTGACATGGAAGATGAG----GAAGCAGATCTCCACAGGGCTATTCAGCTAAGTAT--GCAAG----TTGCAGAA---------------------------------------------ATA---------------TA---------TCTCAAGATATTCCACGGACAT-----------CAGGTACA-AACTTTACTTCAGAAGAGCTTTGGAAGAGA----------CGAGAAGCCTACTTTGGAAAAGAGCAGCAAAAGCAGCAACAGCAGAAGCAGCAGCAGAAGCAGCAGCAACAGCAGCAGGAGCAGCAG----------------------------------GGGG----------------AC----------------CTATCGGGACAGAGTTCAC------ATCCATGTGAAAGGCCAAC---CACCA-------GTTCA---GGAGCAC--------TTGG--GAGTGATC--T---A---GGGGATGCTATGG--GTGAAGAAGA----------------------------------------------------CATGCTTC----------------------------------------------------------------------------------AGGCAGCTGTGACCA-------TGTCTTTAGAAA-----------CGGTCAG---AAATGATG-----AA-----ACAGC---AAG-GAAA--AGCATCAG-----------------
>ATXN3L3_Macaca_nemestrina
ATGGAGTC----CATCTTCCACGAGAAACAA-----GAAGGCTCACTTTGTGCTCAA----CATTGCCTGAATAATTTATTGC-AA-----------------GGAGAA-----TATTT-----TAGCCCTGTG-G------AATTATC-C---TCAGTTGCACATCA-GC--------------------------------------TGGATGAGGAGG--AAAGGATGAGAA-------------------------------TGGC--------ATAAGG---------------------------AGGAGTTACTAGTGAAGA-TTA-TT---GCACGTTTTTACAGCAGCCTTCTGGAAATA--------T---------GAC-AGT-------------------------------------------------------GGTT-T----TTTC---------T-----------CTATTCAGGTTATAAGCAATGCCTTGAAAGTTTG-GGGT-TTAGAACTAATCCTGTTCAACAG--TCC----------------------------AG----------------AGT-ATCAGAG--G-C-T----CAG-G-----ATCA--ATCCTATAAATGAA-AGATCAT---TTATA-----TGCAATT-----------AT------------------AA-----GG-------------------------AATA--CTGGTTTACAG--------TTAG-----AAAATTAGGA-AAAC----------AG------------------------------------TGGTT----------------------------------------------------------------------------------------------------------------------TA--ACTTGAAT-TC-TCTC---TTG-ACG-GGTCCAGAATTA-GTATCAGAT--ACATATCTT--GCA-CTTTTCTTGGCTCAATTACAACAGGAAG----------------GTTAT---------TCTGTGTT-TGTTGTTA-A------GGGTGACCTGCCAGATTG--CGAAG------CTGAC---CAAC------------TCCTGCAG-A---T-GATCAGGGCCCAACAGATGCACCG-GCCAAAACCTATTGGAGAAG------AATT-AGCACAACTGAAAGAGCAAAGAGTCCAT-AAAAC--AGACCTGGAACGAGTGTTAGAAGCAA---------ATGATGGCTC-----------------------------A-GCAATGTTAGACGAAGATGAGGAGG-ATTTGCAGAGGGCTCTGGCACT-AAGTTGCCAGGAAATTGACATGGAAGATGAG----GAAGCAGATCTCCGCAGGGCCATTCAGCTAAGTAT--GCAAG----TTCCAGAA---------------------------------------------ATA---------------TA---------TCTCAAGATATTCCACGGACAT-----------CAGGTACA-AATCTTACTTCAGAAGAGCCTTGGAAGAGA----------CGAGAAGCCTACTTTGAAAAACAGCAGCAAAAGCAACAACAGCAGAAGCAGCAGCAGCAGCAGGAGCAGCAG-------------------------------------------------GGGG----------------AC----------------CTATCAGGACAGAGTTCAC------ATCCATGTGAAAGGCCAAC---CACCA-------GTTCA---GGAGCAC--------TTGG--GAGTGATC--T---A---GGCGATGCTATGG--GTGAAGAAGA----------------------------------------------------CATGCTTC----------------------------------------------------------------------------------AGGCAGCTGTGACCA-------TGTCTTTAGAAA-----------CGGTCAG---AAATGATT-----TG-----AAAACA-CAAG-GAAA--AAAAATAA-----------------
>ATXN3L3_Mandrillus_leucophaeus
ATGGAGTC----CATCTTCCACGAGAAACAA-----GAAGGCTCACTTTGTGCTCAA----CATTGCCTGAATAATTTATTGC-AA-----------------GGAGAA-----TATTT-----TAGCCCTGTG-G------AATTATC-C---TCAGTTGCACATCA-GC--------------------------------------TGGATGAGGAGG--AGAGGATGAGAA-------------------------------TGGC--------AGAAGG---------------------------AGGAGTTACTAGTGAAGA-TTA-TT---GCACGTTTTTACAGCAGCCTTCTGGAAATG--------TG-GA----TGAC-AGT-------------------------------------------------------GGTT-T----TTTC---------T-----------CTATTCAGGTTATAAGCAATGCCTTGAAAGTTTG-GGGT-TTAGAACTAATCCTGTTCAACAG--TCC----------------------------AG----------------AGT-ATCAGAG--G-C-T----CAG-G-----ATCA--ATCCTATAAATGAA-AGATCAT---TTATA-----TGCAATT-----------AT------------------AA-----GG-------------------------AACA--CTGGTTTACAG--------TTAG-----AAAATTAGGA-AAAC----------AG------------------------------------TGGTT----------------------------------------------------------------------------------------------------------------------TA--ACTTGAAT-TC-TCTC---TTG-ACG-GGTCCAGAATTA-GTATCAGAT--ACATATCTT--GCA-CTTTTCTTGGCTCAATTACAACAGGAAG----------------GTTAT---------TCTGTGTT-TGTTGTTA-A------GGGTGACCTGCCAGATTG--CGAAG------CTGAC---CAAC------------TCCTGCAG-A---T-GATCAGGGCCCAACAGATGCACCG-ACCAAAACCTATTGGAGAAG------AATT-AGCACAACTGAAAGAGCAAAGAGTTCAT-AAAGC--AGACCTGGAACGAGTGTTAGAAGCAA---------ATGATGGCTC-----------------------------A-GCAATGTTAGATGAAGATGAGGAGG-ATTTGCAGAGGGCTGTGGCACT-AAGTCGCCAGGAAATTGACATGGAAGATGAG----GAAGCAGATCTCCGCAGGGCTATTCAGCTAAGTAT--GCAAG----TTCCAGAA---------------------------------------------ATA---------------TA---------TCTCAAGATATTCCACGGACAT-----------CAGGTACA-AACCTTACTTCAGAAGAGCCTTGGAAGAGA----------CGAGAAGCCTACTTTGAAAAACAGCAGCAAAAGCAGCAGCAGCAGCAGGAGCAGCAG----------------------------------------------------------------GGGG----------------AC----------------CTATCAGGACAGAGTTCAC------ATCCATGTGAAAGGCCAAC---CACCA-------GTTCA---GGAGCAC--------TTGG--GAGTGATC--T---A---GGTGATGCTATGG--GTGAAGAAGA----------------------------------------------------CATGCTTC----------------------------------------------------------------------------------AGGCAGCTGTGACCA-------TGTCTTTAGAAA-----------TGGTCAG---AAATGATT-----TG-----AAAACA-GAAG-GAAA--AAAAATAA-----------------
>ATXN3L3_Cercocebus_atys
ATGGAGTC----CATCTTCCACGAGAAACAA-----GAAGGCTCACTTTGTGCTCAA----CATTGCCTGAATAATTTATTGC-AA-----------------GGAGAA-----TATTT-----TAGCCCTGTG-G------AATTATC-C---TCAGTTGCACATCA-GC--------------------------------------TGGATGAGGAGG--AGAGGATGAGAA-------------------------------TGGC--------AGAAGG---------------------------AGGAGTTACTAGTGAAGA-TTA-TT---GCACGTTTTTACAGCAGCCTTCTGGAAATG--------TG-GA----TGAC-AGT-------------------------------------------------------GGTT-T----TTTC---------T-----------CTATTCAGGTTATAAGCAATGCCTTGAAAGTTTG-GGGT-TTAGAACTAATCCTGTTCAACAG--TCC----------------------------AG----------------AGT-ATCAGAG--G-C-T----CAG-G-----ATCA--ATCCTATAAATGAA-AGATCAT---TTATA-----TGCAATT-----------AT------------------AA-----GG-------------------------AACA--CTGGTTTACAG--------TTAG-----AAAATTAGGA-AAAC----------AG------------------------------------TGGTT----------------------------------------------------------------------------------------------------------------------TA--ACTTGAAT-TC-TCTC---TTG-ACG-GGTCCAGAATTA-GTATCAGAT--ACATATCTT--GCA-CTTTTCTTGGCTCAATTACAACAGGAAG----------------GTTAT---------TCTGTGTT-TGTTGTTA-A------GGGTGACCTGCCAGATTG--CGAAG------CTGAC---CAAC------------TCCTGCAG-A---T-GATCAGGGCCCAACAGATGCACCG-ACCAAAACCTATTGGAGAAG------AATT-AGCACAACTGAAAGAGCAAAGAGTTCAT-AAAAC--AGACCTGGAACGAGTGTTAGAAGCAA---------ATGATGGCTC-----------------------------A-GCAATGTTAGATGAAGATGAGGAGG-ATTTGCAGAGGGCTGTGGCACT-AAGTCGCCAGGAAATTGACATGGAAGATGAG----GAAGCAGATCTCCGCAGGGCTATTCAGCTAAGTAT--GCAAG----TTCCAGAA---------------------------------------------ATA---------------TA---------TCTCAAGATATTCCATGGACAT-----------CAGGTACA-AACCTTACTTCAGAAGAGCCTTGGAAGAGA----------CGAGAAGCCTACTTTGAAAAACAGCAGCAAAAGCAGCAGCAGCAGCAGGAGCAGCAG----------------------------------------------------------------GGGG----------------AC----------------CTATCAGGACAGAGTTCAC------ATCCATGTGAAAGGCCAAC---CACCA-------GTTCA---GGAGCAC--------TTGG--GAGTGATC--T---A---GGTGATGCTATGG--GTGAAGAAGA----------------------------------------------------CATGCTTC----------------------------------------------------------------------------------AGGCAGCTGTGACCA-------TGTCTTTAGAAA-----------TGGTCAG---AAATGATT-----TG-----AAAACA-GAAG-GAA---AAAAATAA-----------------
>ATXN3L3_Chlorocebus_sabaeus
ATGGAGTC----CATCTTCCACAAGAAACAA-----GAAGGCTCACTTTCTGCTCAA----CATTGCCTGAATAATTTATTGC-AA-----------------GGAGAA-----TATTT-----TAGCCCTGTG-G------AATTATC-C---TCAATTGCACATCA-GC--------------------------------------TGGATGAGGAGG--AGAGGATGAGAA-------------------------------TGGC--------AGAAGG---------------------------AGGAGTTACTAGTGAAGA-TTA------GCATGTTTTTACAGCAGCCTTCTGGAAATA--------TG-GA----TGAC-AGT-------------------------------------------------------GGTT-T----TTTC---------T-----------CTATTCAGGTTATAAGCAATGCCTTGAAAGTTTG-GGGT-TTAGTACTAATCCTGTTCAACAG--TCC----------------------------AG----------------AGT-ATCAGAG--G-C-T----CAG-G-----ATTG--ATCCTATAAATGAA-AGATCAT---TTATA-----TGCAACT-----------AT------------------AA-----GG-------------------------AACA--CTGGTTTACAG--------TTAG-----AAAATTAGGA-AAAC----------AG------------------------------------TGGTT----------------------------------------------------------------------------------------------------------------------TA--ACTTGAA--TC-TCTC---TTG-ACA-GGTCCAGAATTA-GTATCAGAT--ACATATCTT--GCA-CTTTTCTTGGCTCAATTACAACAGGAAG----------------GTTAT---------TCTGTGTT-TGTTGTTA-A------GGGTGACCTGCTGGATTG--CGAAG------CTGAC---CAAC------------TCCTGCAG-A---T-GATCAGGGTCCAACAGATGCACCG-ACCAAAACCTATTGGAGAAG------AATT-AGCACAACTGAAAGAGCAAAGAGTCCAT-AAAAC--AGACCTGGAACGAGTGTTAGAAGCAA---------ATGATGGCTC-----------------------------A-GCAAAGTTAGACGAAGATGAGGAGG-ATTTGCAGAGGGCTCTGGCACT-AAGTCGCCAGGAAATTGACATGGAAGATGAG----GAAGCAGATCTCCGCAGGGCTATTCAGCTAAGTAT--GCCAG----TTCCAGAA---------------------------------------------ATA---------------GA---------TCTCAAGATATTCCACGGACAT-----------CAGGTACA-AATCTTACTTCAGAAGAGCTTTGGAAGAGA----------CGAGAAGCCTACTTTGAAAAACAGCAGCAAAAGCAGCAACAGCAGAAGCAGCAGCAGCAGCAGGAGCAGCAG-------------------------------------------------GGAG----------------AC----------------CTATCAGGACAGAGTTCAC------ATCCATGTGAAAGGCCAAC---CACCA-------GTTCA---GGAGCAC--------CTGG--GAGTGATC--T---A---GGTGATGCTGTGG--GTGAAGAAGA----------------------------------------------------CATGCTTC----------------------------------------------------------------------------------AGGCAGCTGTGACCA-------TGTCTTTAGAAA-----------CGGTCAG---AAATGATT-----TG-----AAAACA-GAAG-GGAA--AAAAATAA-----------------
>ATXN3L3_Trachypithecus_francoisi
ATGGAGTC----CATCTTCCACGAGAAACAA-----GAAGGCTCACTTTCTGCTCAA----CATTGCCTGAATAATTTATTGC-AA-----------------GGAGAA-----TATTT-----TAGCCCTGTG-G------AATTATC-C---TCAATTGCACATCA-GC--------------------------------------TGGATGAGGAGG--AGAGGATGAGAA-------------------------------TGGC--------AGAAGG---------------------------GGGAGTTACTAGTGAAGA-TTA-TC---ACACGTTTTTACAGCAGCCTTCTGGAAATA--------TG-GA----TGAC-AGT-------------------------------------------------------GGTTTT----TTTC---------T-----------CTATTCAGGTTATAAGCAATGCCTTGAAAGTTTG-GGGT-TTAGAACTAATCCTGTTCAACAG--TCC----------------------------AG----------------AGT-ATCAGAG--G-C-T----CAG-G-----ATTG--ATCCTATAAATGAA-AGATCAT---TTATA-----TGCAATT-----------AT------------------AA-----GG-------------------------AACA--CTGGTTTACAG--------TTAG-----GAAATTAGGA-AAAC----------AG------------------------------------TGGTC----------------------------------------------------------------------------------------------------------------------TA--ACTTGAAT-TC-TCTC---TTG-ATG-GGTCCAGAATTA-GTATCAGAT--ACATATCTT--GCA-CTTTTCTTGGCTCAATTACAACAGGAAG----------------GTTAT---------TCTATGTT-TGTTGTTA-A------GGGTGACCTGCCAGATTG--CGAAG------CTGAC---CAAC------------TCCTGCAG-A---T-GATCAGGGTCCAACAGATGCACCA-ACCAAAACCTATTGGAGAAG------AATT-AGCACAACTGAA-------AGAGTCCAT-AAAAC--AGACCTGGAACGAGTGTTAGAAGCAA---------ATGATGGCTC-----------------------------A-GCAATGTTAGACGAAGATGAGGAGG-ATTTGCAGAGGGCTCTGGCACT-AGGTCGCCAGGAAATGGACATGGAAGATGAG----GAAGCAGATCTCCAGAGGGCTATTCAGCTAAGTAT--GCAAG----TTGCAGAA---------------------------------------------ATA---------------TA---------TCTCAAGATATTCCACGGACAT-----------CAGGTACA-AACCTTACTTCAGAAGAGCTTTGGAAGAGA----------CGAGAAGCCTACTTTGAAAAAGAGCAGCAAAAGCAGCAACAGCAGCAGCAGCAGGAGCAGCAGCAGCAGCAGCAGCAG-------------------------------------------GGGG----------------AC----------------CTATCAGGACAGAGTTCAC------ATCCATGTGAAAGGCCAAC---CACCA-------GTTCA---GGAGCAC--------TTGG--GAGTGATC--T---A---GGTGATGCTATGG--GTGAAGAAGA----------------------------------------------------CATGCTTC----------------------------------------------------------------------------------AGGCAGCTGTGACCA-------TGTCTTTAGAAA-----------CAGTCAG---AAATGATT-----TG-----AAAACA-GAAG-GAAA--AAGAATAG-----------------
>ATXN3L3_Rhinopithecus_roxellana
ATGGAGTC----CATCTTCCACGAGCAACAA-----GAAGGCTCACTTTCTGCTCAA----CATTGCCTGAATAATTTATTGC-AA-----------------GGAGAA-----TATTT-----TAGCCCTGTG-G------AATTATC-C---TCAATTGCACATCA-GC--------------------------------------TGGATGAGGAGG--AGAGGATGAGAA-------------------------------TGGC--------AGAAGG---------------------------GGGAGTTACTAGTGAAGA-TTA-TC---ACACGTTTTTACAGCAGCCTTCTGGAAATA--------TG-GA----TGAC-AGT-------------------------------------------------------GGTT-T----TTTC---------T-----------CTATTCAGGTTATAAGCAATGCCTTGAAAGTTTG-GGGT-TTAGAACTAATCCTGTTCAACAG--TCC----------------------------AG----------------AGT-ATCAGAG--G-C-T----CAG-G-----ATTG--ATCCTATAAATGAA-AGATCAT---TTATA-----TGCAATT-----------AT------------------AA-----GG-------------------------AACA--CTGGTTTACAG--------TTAG-----AAAATTAGGA-AAAC----------AG------------------------------------TGGTT----------------------------------------------------------------------------------------------------------------------TA--ACTTGAAT-TC-TCTC---TTG-ATG-GGTCCAGAATTA-GTATCAGAT--GCATATCTT--GCA-CTTTTCTTGGCTCAACTACAACAGGAAG----------------GTTAT---------TCTATGTT-TGTTGTTA-A------GGGTGACCTGCCAGATTG--CGAAG------CTGAC---CAAC------------TCCTGCAG-A---T-GATCAGGGTCCAACAGATGCACCG-ACCAAAACCTATTGGAGAAG------AATT-AGCACAACTGAA-------AGAGTCCAT-AAAAC--AGACCTGGAACGAGTGTTAGAAGCAA---------ATGATGGCTC-----------------------------A-GCAATGTTAGACGAAGATGAGGAGG-ATTTGCCGAGGGCTCTGGCACT-AAGTCGCCAGGAAATTGACATGGAAGATGAG----GAAGCAGATCTCCACAGGGCTATTCAGCTAAGTAT--GCAAG----TTGCAGAA---------------------------------------------ATA---------------TA---------TCTCAAGATATTCCACGGACAT-----------CAGGTACA-AACCTTACTTCAGAAGAGCTTTGGAAGAGA----------CGAGAAGCCTACTTTGGAAAAGAGCAGCAAAAGCAGCAACAGCAGAAGCAGCAGCAGAAGCAGCAGCAGCAGCAGCAGGAGCAGCAG----------------------------------GGGG----------------AC----------------CTATCGGGACAGAGTTCAC------ATCCATGTGAAAGGCCAAC---CACCA-------GTTCA---GGAGCAC--------TTGG--GAGTGATC--T---A---GGTGATGCTATGG--GTGAAGAAGA----------------------------------------------------CATGCTTC----------------------------------------------------------------------------------AGGCAGCTGTGACCA-------TGTCTTTAGAAA-----------CGGTCAG---AAATGATT-----TG-----AAAACA-GAAG-GAAA--AAGCATAG-----------------
>ATXN3L3_Theropithecus_gelada
ATGGAGTC----CATCTTCCACGAGAAACAA-----GAAGGCTCACTTTGTGCTCAA----CATTGCCTGAATAATTTATTGC-AA-----------------GGAGAA-----TATTT-----TAGCCCTGTG-G------AATTATA-C---TCAGTTGCACATCA-GC--------------------------------------TGGATGAGGAGG--AGAGGATGAGAA-------------------------------TGGC--------AGAAGG---------------------------AGGAGTTACTAGTGAAGA-TTA-TT---GCACGTTTTTACAGCAGCCTTCTGGAAATG--------TG-GA----TGAC-AGT-------------------------------------------------------GGTT-T----TTTC---------T-----------GTATTGAGGTTATAAGCAATGCCTTGAAAGTTTG-GGGT-TTAGAACTAATCCTGTTCAACAG--TCC----------------------------AG----------------AGT-ATCAGAG--G-C-T----CAG-G-----ATTA--ATCCTATAAATGAA-AGATCAT---TTATA-----TGCAATT-----------AT------------------AA-----GG-------------------------AACA--CTGGTTTACAG--------TTAG-----AAAATTAGGA-AAAC----------AG------------------------------------TGGTT----------------------------------------------------------------------------------------------------------------------TA--ACTTGAAT-TC-TCTC---TTG-ACG-GGTCCAGAATTA-GTATCAGAT--ACATATCTT--GCA-CTTTTCTTGGCTCAATTACAACAGGAAG----------------GTTAT---------TCTGTGTT-TGTTGTTA-A------GGGTGACCTGCCAGATTG--CGAAG------CTGAC---CAGC------------TCTTGCAG-A---T-GATCAGGGCCCAACAGATGCACCG-ACCAAAACCTATTGGAGAAG------AATT-AGCACAACTGAAAGAGCAAAGAGTTCAT-AAAAC--AGACCTGGAACGAGTGTTAGAAGCAA---------ATGATGGCTC-----------------------------A-GCAATGTTAGATGAAGATGAGGAGG-ATTTGCAGAGGGCTGTGGCACT-AAGTCGCCAGGAAACTGACATGGAAGATGAG----GAAGGAGATCTCCGCAGGGCTATTCAGCTAAGTAT--GCAAG----TTCCAGAA---------------------------------------------ATA---------------TC---------TCTCAAGATATTCCACGGACAT-----------CAGGTACA-AACCTTACTTCAGAAGAGCCTTGGAAGAGA----------CGAGAAGCCTACTTTGAAAAACAGCAGCAAAAGCAGCAGCAGCAGCAGGAGCAGCAG----------------------------------------------------------------GGGG----------------AC----------------CTATCAGGACAGAGTTCAC------ATCCATGTGAAAGGCCAAC---CACCA-------GTTCA---GGAGCAC--------TTGG--GAGTGATC--T---A---GGTGATGCTATAG--GTGAAGAAGA----------------------------------------------------CATGCTTC----------------------------------------------------------------------------------AGGCAGCTGTGACCA-------TGTCTTTAGAAA-----------TGGTCAG---AAATGATT-----TG-----AAAACA-CAAG-GAAA--AAAAATAA-----------------
>ATXN3L3_Piliocolobus_tephrosceles
ATGGAGTC----CATCTTCCATGAGAAACAA-----GAAGGCTCACTTTCTGCTTAA----CATTGCCTGAATAATTTATTGC-AA-----------------GGAGAA-----TATTT-----TAGCCCTGTG-G------AATTATC-T---TCAATTGCACATCA-GC--------------------------------------TGGATGAGGAGG--AGAAGATGAGAA-------------------------------TGGC--------AGAAGG---------------------------AGGAGTTAGTAGTGAAGA-TTA-TC---GCACATTTTTACAGCAGCCTTCTGGAAATA--------TG-GA----TGAC-AGT-------------------------------------------------------GGTT-T----TTTC---------T-----------CTATTCAGGTTATAAGCAATGCCTTGAAAGTTTG-GGGT-TTAGAACTAATCCTGTTCAACAG--TCC----------------------------AG----------------AGT-ATCAGAG--G-C-T----CAG-G-----ATTG--ATCCTATAAATGAA-AGATCAT---TTATA-----TGCAATT-----------AT------------------GA-----GG-------------------------AACA--CTGGTTTACAG--------TTAG-----AAAATTAGGA-AAAC----------AG------------------------------------TGGTT----------------------------------------------------------------------------------------------------------------------TA--ACTTGAAT-TC-TCTC---TTG-ATG-GGTCCAGAATTA-GTATCAGAT--ACGTATCTT--GCA-CTTTTCTTGGCTCAATTACAACAGGAAG----------------ATTAT---------TCTATGTT-TGTTGTTA-A------GGGTGACCTGCCAGATTG--CGAAG------CTGAC---CAAC------------TCCTGCAG-A---T-GATCAGGGTCCAACAGATGCACCG-ACCAAAACCTATTGGAGAAG------AATT-AGCACAACTGAA-------AGAGTCCAT-AAAAC--AGACCTGGAACGAGTGTTAGAAGCAA---------ATGATGGCTC-----------------------------A-GCAATGTTAGACGAAGATGAGTAGG-ATTTGCAGAGGGCTCTGGCACT-AAGTCGCCAGGAAACTGACATGGAAGATGAG----GAAGCAGATCTCCGCAGGGCTATTCAGCTAAGTAT--GCAAG----TTGCAGAA---------------------------------------------ATA---------------TA---------TCTCAAGATATTCCACGGACAT-----------CAGGTACA-AACCTTACTTCAGAAGAGCTTTGGAAGAGA----------CGAGAAGCCTACTTTGAAAAACAGCAGCAAAAGCAGCAACAGCAGAAGCAGCAGCAGCAGCAGCAGCAGCAGGAGCAGCAG----------------------------------------GGGG----------------AC----------------CTATCAGGACAGAGTTCAC------ATCCATGTTAAAGGCCAAC---CACCA-------GTTCA---GGAGCAC--------TTGG--GAGTGATC--T---A---GGTGATGCTATGG--GTGAAGAAGA----------------------------------------------------CATGCTTC----------------------------------------------------------------------------------AGGCAGCTGTGACCA-------TGTCTTTAGAAA-----------CGGTCAT---AAATGATT-----TG-----AAAACA-GAAG-GAAA--AAGAATAG-----------------
>ATXN3L3_Colobus_angolensis_palliatus
ATGGAGTC----CATCTTCCATGAGAAACAA-----GAAGGCTCACTTTCTGCTCAA----CATTGCCTGAATAATTTATTGC-AA-----------------GGAGAA-----TATTT-----TAGCCCTGTG-G------AATTATC-C---TCAATTGCACATCA-GC--------------------------------------TGGATGAGGAGG--AGAGGATGAGAA-------------------------------TGGC--------AGAAGG---------------------------AGGAGTTACTAGTGAAGA-TTA-TC---ACACGTTTTTACAGCAGCCTTCTGGAAATA--------TG-GA----TGAC-AGT-------------------------------------------------------GGTT-T----TTTC---------T-----------CTATTCAGGTTATAAGCAATGCCTTGAAAGTTTG-GGGT-TTAGAACTAATCCTGTTCAACAG--TCC----------------------------AG----------------AGT-ATCAGAG--G-C-T----CAG-G-----ATTG--ATCCTATAAATGAA-AGATCAT---TTATA-----TGCAATT-----------AT------------------AA-----GG-------------------------AACA--CTGGTTTACAG--------TTAG-----AAAATTAGGA-AAAC----------AG------------------------------------TGGTT----------------------------------------------------------------------------------------------------------------------TA--ACTTGAAT-TC-TGTC---TTG-ATG-GGTCCAGAATTA-GTATCAGAT--ACATATCTT--GCA-CTTTTCTTGGCTCAATTACAACAGGAAG----------------GTTAT---------CCTATGTT-TGTTGTTA-A------GGGTGACCTGCCAGATTG--CGAAG------CTGAC---CAAC------------TCCTGCAG-A---T-GATCAGGGTCCAACAGATGCACCG-ACCAAAACCTATTGGAGAAG------AATT-AGCACAACTGAA-------AGAGTCCAT-AAAAC--AGACCTGGAACGAGTGTTAGAAGCAA---------ATGATGGCTC-----------------------------A-GCAATGTTAGACGAAGATGAGGAGG-ATTTGCAGAGGGCTCTGGCACT-AAGTCGCCAGGAAATTGACATGGAAGATGAG----GAAGCAGATCTCCGCAGGGCTATTCAGCTAAGTAT--GCAAG----TTGCAGAA---------------------------------------------ATA---------------TA---------TCTCAAGATATTCCACGGACAT-----------CAGGTACA-AACCTTACTTCAGAAGAGCTTTGGAAGAGA----------CGAGAAGCCTACTTTGAAAAACAGCAGCAAAAGCAGCAACAGCAGCAGCAGCAGCAGGAGCAGCAG-------------------------------------------------------GGGG----------------AC----------------CTATCAGGACAGAGTTCAC------ATCCATGTGAAAGGCCAAC---CACCA-------GTTCA---GGAGCAC--------TTGG--GAGTGATC--T---A---GGTGATGCTATGG--GTGAAGAAGA----------------------------------------------------CATGCTTC----------------------------------------------------------------------------------AGGCAGCTGTGACCA-------CGTCTTTAGAAA-----------CGGTCAG---AAATGATT-----TG-----AAAACA-GAAG-GAAA--AAGAATAG-----------------
>ATXN3L3_Papio_anubis
ATGGAGTC----CATCTTCCACGAGAAACAA-----GAAGGCTCACTTTGTGCTCAA----CATTGCCTGAATAATTTATTGC-AA-----------------GGAGAA-----TATTT-----TAGCCCTGTG-G------AATTATC-C---TCAGTTGCACATCA-GC--------------------------------------TGGATGAGGAGG--AGAGGATGAGAA-------------------------------TGGC--------AGAAGG---------------------------AGGAGTTACTAGTGAAGA-TTA-TT---GCACGTTTTTACAGCAGCCTTCTGGAAATG--------TG-GA----TGAC-AGT-------------------------------------------------------GGTT-T----TTTC---------T-----------CTATTCAGGTTATAAGCAATGCCTTGAAAGTTTG-GAGT-TTAGAACTAATCCTGTTCAACAG--TCC----------------------------AG----------------AGT-ATCAGAG--G-C-T----CAG-G-----ATCA--ATCCTATAAATGAA-AGATCAT---TTATA-----TGCAATT-----------AT------------------AA-----GG-------------------------AACA--CTGGTTTACAG--------TTAG-----AAAATTAGGA-AAAC----------AG------------------------------------TGGTT----------------------------------------------------------------------------------------------------------------------TA--ACTTGAAT-TC-TCTC---TTG-ACG-GGTCCAGAATTA-GTATCAGAT--ACATATCTT--GCA-CTTTTCTTGGCTCAATTACAACAGGAAG----------------GTTAT---------TCTGTGTT-TGTTGTTA-A------GGGTGACCTGCCAGACTG--CGAAG------CTGAC---CAAC------------TTCTGCAG-A---T-GATCAGGGCCCAACAGATGCACCG-ACCAAAACCTATTGGAGAAG------AATT-AGCACAACTGAAAGAGCAAAGAGTTCAT-AAAAC--AGACCTGGAACGAGTGTTAGAAGCAA---------ATGATGGCTC-----------------------------A-GCAATGTTAGATGAAGATGAGGAGG-ATTTGCAGAGGGCTGTGGCACT-AAGTCGCCAGGAAATTGACATGGAAGATGAG----GAAGCAGATCTCCGCAGGGCTATTCAGCTAAGTAT--GCAAG----TTCCAGAA---------------------------------------------ATA---------------TA---------TCTCAAGATATTCCACGGACAT-----------CAGGTACA-AACCTTACTTCAGAAGAGCCTTGGAAGAGA----------CGAGAAGCCTACTTTGAAAAACAGCAGCAAAAGCAGCAGCAGCAGCAGGAGCAGCAG----------------------------------------------------------------GGGG----------------AC----------------CTATCAGGACAGAGTTCAC------ATCCATGTGAAAGGCCAAC---CACCA-------GTTCA---GGAGCAC--------TTGG--GAGTGATC--T---A---GGTGATGCTATAG--GTGAAGAAGA----------------------------------------------------CATGCTTC----------------------------------------------------------------------------------AGGCAGCTGTGACCA-------TGTCTTTAGAAA-----------TGGTCAG---AAATGATT-----TG-----AAAACA-CAAG-GAAA--AAAAATAA-----------------
>ATXN3L3_Macaca_mulatta
ATGGAGTC----CATCTTCCACGAGAAACAA-----GAAGGCTCACTTTGTGCTCAA----CATTGCCTGAATAATTTATTGC-AA-----------------GGAGAA-----TATTT-----TAGCCCTGTG-G------AATTATC-C---TCAGTTGCACATCA-GC--------------------------------------TGGATGAGGAGG--AGAGGATGAGAA-------------------------------TGGC--------AGAAGG---------------------------AGGAGTTACTAGTGAAGA-TTA-TT---GCACGTTTTTACAGCAGCCTTCTGGAAATA--------T---------GAC-AGT-------------------------------------------------------GGTT-T----TTTC---------T-----------CTATTCAGGTTATAAGCAATGCCTTGAAAGTTTG-GGGT-TTAGAACTAATCCTGTTCAACAG--TCC----------------------------AG----------------AGT-ATCAGAG--G-C-T----CAG-G-----ATCA--ATCCTATAAATGAA-AGATCAT---TTATA-----TGCAATT-----------AT------------------AA-----GG-------------------------AATT--CTGGTTTACAG--------TTAG-----AAAATTAGGA-AAAC----------AG------------------------------------TGGTT----------------------------------------------------------------------------------------------------------------------TA--ACTTGAAT-TC-TCTC---TTG-ACG-GGTCCAGAATTA-GTATCAGAT--ACATATCTT--GCA-CTTTTCTTGGCTCAATTACAACAGGAAG----------------GTTAT---------TCTGTGTT-TGTTGTTA-A------GGGTGACCTGCCAGATTG--CGAAG------CTGAC---CAAC------------TCCTGCAG-A---T-GATCAGGGCCCAACAGATGCACCG-ACCAAAACCTATTGGAGAAG------AATT-AGCACAACTGAAAGAGCAAAGAGTCCAT-AAAAC--AGACCTGGAACGAGTGTTAGAAGCAA---------ATGATGGCTC-----------------------------A-GCAATGTTAGACGAAGATGAGGAGG-ATTTGCAGAGGGCTCTGGCACT-AAGTTGCCAGGAAATTGACATGGAAGATGAG----GAAGCAGATCTCCGCAGGGCCATTCAGCTAAGTAT--GCAAG----TTCCAGAA---------------------------------------------ATA---------------TA---------TCTCAAGATATTCCACGGACAT-----------CAGGTACA-AATCTTACTTCAGAAGAGCCTTGGAAGAGA----------CGAGAAGCCTACTTTGAAAAACAGCAGCAAAAGCAGCAACAGCAGAAGCAGCAGCAGCAGCAGGAGCAGCAG-------------------------------------------------GGGG----------------AC----------------CTATCAGGACAGAGTTCAC------ATCCATGTGAAAGGCCAAC---CACCA-------GTTCA---GGAGCAC--------TTGG--GAGTGATC--T---A---GGCGATGCTATGG--GTGAAGAAGA----------------------------------------------------CATGCTTC----------------------------------------------------------------------------------AGGCAGCTGTGACCA-------TGTCTTTAGAAA-----------CGGTCAG---AAATGATT-----TG-----AAAACA-CAAG-GAAA--AAAAATAA-----------------
>ATXN3L3_Macaca_fascicularis
ATGGAGTC----CATCTTCCACGAGAAACAA-----GAAGGCTCACTTTGTGCTCAA----CATTGCCTGAATAATTTATTGC-AA-----------------GGAGAA-----TATTT-----TAGCCCTGTG-G------AATTATC-C---TCAGTTGCACATCA-GC--------------------------------------TGGATGAGGAGG--AGAGGATGAGAA-------------------------------TGGC--------AGAAGG---------------------------AGGAGTTACTAGTGAAGA-TTA-TT---GCACGTTTTTACAGCAGCCTTCTGGAAATA--------T---------GAC-AGT-------------------------------------------------------GGTT-T----TTTC---------T-----------CTATTCAGGTTATAAGCAATGCCTTGAAAGTTTG-GGGT-TTAGAACTAATCCTGTTCAACAG--TCC----------------------------AG----------------AGT-ATCAGAG--G-C-T----CAG-G-----ATCA--ATCCTATAAATGAA-AGATCAT---TTATA-----TGCAATT-----------AT------------------AA-----GG-------------------------AATA--CTGGTTTACAG--------TTAG-----AAAATTAGGA-AAAC----------AG------------------------------------TGGTT----------------------------------------------------------------------------------------------------------------------TA--ACTTGAAT-TC-TCTC---TTG-ACG-GGTCCAGAATTA-GTATCAGAT--ACATATCTT--GCA-CTTTTCTTGGCTCAATTACAACAGGAAG----------------GTTAT---------TCTGTGTT-TGTTGTTA-A------GGGTGACCTGCCAGATTG--CGAAG------CTGAC---CAAC------------TCCTGCAG-A---T-GATCAGGGCCCAACAGATGCACCG-ACCAAAACCTATTGGAGAAG------AATT-AGCACAACTGAAAGAGCAAAGAGTCCAT-AAAAC--AGACCTGGAACGAGTGTTAGAAGCAA---------ATGATGGCTC-----------------------------A-GCAATGTTAGACGAAGATGAGGAGG-ATTTGCAGAGGGCTCTGGCACT-AAGTTGCCAGGAAATTGACATGGAAGATGAG----GAAGCAGATCTCCGCAGGGCCATTCAGCTAAGTAT--GCAAG----TTCCAGAA---------------------------------------------ATA---------------TA---------TCTCAAGATATTCCACGGACAT-----------CAGGTACA-AATCTTACTTCAGAAGAGCCTTGGAAGAGA----------CGAGAAGCCTACTTTGAAAAACAGCAGCAAAAGCAGCAACAGCAGAAGCAGCAGCAGCAGCAGGAGCAGCAG-------------------------------------------------GGGG----------------AC----------------CTATCAGGACAGAGTTCAC------ATCCATGTGAAAGGCCAAC---CACCA-------GTTCA---GGAGCAC--------TTGG--GAGTGATC--T---A---GGCGATGCTATGG--GTGAAGAAGA----------------------------------------------------CATGCTTC----------------------------------------------------------------------------------AGGCAGCTGTGACCA-------TGTCTTTAGAAA-----------CGGTCAG---AAATGATT-----TG-----AAAACA-CAAG-GAA---AAAAATAA-----------------
>ATXN3L3_Macaca_thibetana_thibetana
ATGGAGTC----CATCTTCCACGAGAAACAA-----GAAGGCTCACTTTGTGCTCAA----CATTGCCTGAATAATTTATTGC-AA-----------------GGAGAA-----TATTT-----TAGCCCTGTG-G------AATTATC-C---TCAGTTGCACATCA-GC--------------------------------------TGGATGAGGAGG--AGAGGATGAGAA-------------------------------TGGC--------AGAAGG---------------------------AGGAGTTACTAGTGAAGA-TTA-TT---GCACGTTTTTACAGCAGCCTTCTGGAAATA--------T---------GAC-AGT-------------------------------------------------------GGTT-T----TTTC---------T-----------CTATTCAGGTTATAAGCAATGCCTTGAAAGTTTG-GGGT-TTAGAACTAATCCTGTTCAACAG--TCC----------------------------AG----------------AGT-ATCAGAG--G-C-T----CAG-G-----ATCA--ATCCTATAAATGAA-AGATCAT---TTATA-----TGCAATT-----------AT------------------AA-----GG-------------------------AATA--CTGGTTTACAG--------TTAG-----AAAATTAGGA-AAAC----------AG------------------------------------TGGTT----------------------------------------------------------------------------------------------------------------------TA--ACTTGAAT-TC-TCTC---TTG-ACG-GGTCCAGAATTA-GTATCAGAT--ACATATCTT--GCA-CTTTTCTTGGCTCAATTACAACAGGAAG----------------GTTAT---------TCTGTGTT-TGTTGTTA-A------GGGTGACCTGCCAGATTG--CGAAG------CTGAC---CAAC------------TCCTGCAG-A---T-GATCAGGGCCCAACAGATGCACCG-ACCAAAACCTACTGGAGAAG------AATT-AGCACAACTGAAAGAGCAAAGAGTCCAT-AAAAC--AGACCTGGAACGAGTGTTAGAAGCAA---------ATGATGGCTC-----------------------------A-GCAATGTTAGACGAAGATGAGGAGG-ATTTGCAGAGGGCTCTGGCACT-AAGTTGCCAGGAAATTGACATGGAAGATGAG----GAAGCAGATCTCCACAGGGCCATTCAGCTAAGTAT--GCAAG----TTCCAGAA---------------------------------------------ATA---------------TA---------TCTCAAGATATTCCACGGACAT-----------CAGGTACA-AATCTTACTTCAGAAGAGCCTTGGAAGAGA----------CGAGAAGCCTACTTTGAAAAACAGCAGCAAAAGCAGCAACAGCAGAAGCAGCAGCAGCAGCAGGAGCAGCAG-------------------------------------------------GGGG----------------AC----------------CTATCAGCACAGAGTTCAC------ATCCATGTGAAAGGCCAAC---CACCA-------GTTCA---GGAGCAC--------TTGG--GAGTGATC--T---A---GGCGATGCTATGG--GTGAAGAAGA----------------------------------------------------CATGCTTC----------------------------------------------------------------------------------AGGCAGCTGTGACCA-------TGTCTTTAGAAA-----------CGGTCAG---AAATGATT-----TG-----AAAACA-CAAG-GAAA--AAAAATAA-----------------
>LOC100388307_Callithrix_jacchus
ATGGAGTC----CATCTTCCACGAGAAACGA-----GAAGGCTCACTTTGTGCTCAA----CATTGCCTGAATAATTTATTGC-AA-----------------GGAGAA-----TATTT-----TAGCCCTGTG-A------AATTATC-C---TCAATTGCACATCA-GC--------------------------------------TGGATGAGGAAG--AAAGGATGAGAA-------------------------------TGGC--------AGAAGG---------------------------AAGAGTTACTAGTGAAGA-TTA-TC---GCACATTTTTACGGCAGCCTTCTGGAAATA--------TG-GA----TGAC-AGGAAAT-------------------------------------------------ATGATT-T----CTTC---------T-----------CTATCCAGGTTATAAGCAATGCCTTGAAAGTTTG-GGGT-TTAGAACTAATCCTGTTCAACAG--TCC----------------------------CA----------------AGT-ATCAGAG--G-C-T----CAG-G-----ATCG--ATCCTATAAATGAA-AGATCAT---TTATA-----TACAATT-----------AT------------------AA-----GG-------------------------AACA--CTGGTTTACAG--------TTAG-----AAAATTAGGA-AAAC----------AG------------------------------------CGGTT----------------------------------------------------------------------------------------------------------------------TA--ACTTGAAT-TC-TCTC---TTG-ACG-GGTCCAGAATTA-ATATCAGAT--ACATATCTT--GCA-CTTTTCTTGGCTCAGTTACAACAGGGAG----------------GTTAT---------TCTATATT-TGTTGTTA-A------GGGTGATCTGCCAGACTG--TGAAG------CTGTC---CAAC------------TTCTACAG-A---T-GATTAGGGTCCAACAGATGCATCG-ACCAAAACTTATTGGAGAAG------AATT-AGCACAACTAAAAGAGCAAAGAGTTCAT-AAAAC--AGACCTGGAACGAGTGTTAGAAGCAC---------ATGATGGCTC-----------------------------A-GGAATATTAGATGAAGGTGAGGAGG-ATTTGCAGAGGGCTCTGGCACT-AAGCCGCCAAGAAATTGACATGGAAGGTGAA----GAAGCAGATCTCCACGGGGCTCTTCAGCTAA----------GGTAGTTCCAGAA---------------------------------------------ATA---------------TA---------TCTCAAGATATTCCACAGACAT-----------GAGGTACA-AATCTTACTTCAGAAGAGCTTCGGAAGAGA----------CGAGAAGCCTACTTTGAAAAACAGCAACAGCAGCAG-------------------------------------------------------------------------------------TGGG----------------AC----------------CCATCAGGACAGAGTTCAC------CTCCATGTGAAAGGCCAAC---CACCA-------GTTCA---GGAGCTC--------TTGG--GAGTGGTC--T---A---GGTGATGCCATGA--GTGAAGAAGA----------------------------------------------------CATGAGTC----------------------------------------------------------------------------------AGGCAACTGTGACCA-------TGTCTTTAGAAA-----------CTGTCAG---AAATGATT-----CG-----AAAACA-GAAG-GA----AAAAAAAA-----------------
>LOC100393745_Callithrix_jacchus
ATGGAGTC----CATCTTCCACGAGAAACAA-----GAAGGCTCACTTTGTGCTCAG----CATTGCCTGAATAATTTATTGC-AA-----------------GGAGAA-----TATTT-----TAGCCCTGTG-G------AGTTATC-C---TCAATTGCACATCA-GC--------------------------------------TGGATGAGGAAG--AAAGGATGAGAA-------------------------------TGGC--------AGAAGG---------------------------AGGAGTTACTAGTGAAGA-TTA-TC---GCACATTTTTATAGCAGCCTTCTGGAAATA--------TG-GA----TGAC-AGT-------------------------------------------------------GGTT-T----CTTC---------T-----------CTATTCAGGTTATAAGTAATGCCTTGAAAGTTTG-GGGT-TTAGAACTAATCCTG-------------------------------------------------------------T-ATCAGAG--G-C-T----CAG-G-----ATCG--ATCCTATAAATGAA-AGATCAT---TTATA-----TGCAATT-----------AT------------------AA-----GG-------------------------AACA--CTGATTTACAG--------TTAG-----AAAATTAGGA-AAAC----------AG------------------------------------CGGTT----------------------------------------------------------------------------------------------------------------------TA--ACTTGAAT-TC-TCTC---TTG-ACG-GGTCCAGAATTA-ATATCAGAT--ACATATCTT--GCA-CTTTTCTTGGCTCAGTTACAACAGGAAG----------------GTTAT---------TCTATATT-TGTTGTTA-A------GGGTGATCTGCCAGACTG--TGAAG------CTGAC---CAAC------------TTCTGCAG-A---T-GATTAGGGTCCAACAGATGCATCG-ACCAAAACTTACTGGAGAAG------AATT-AGCACAACTAAAAGAGCAAAGAGTCCAT-AAAAC--AGACCTGGAACGAGTGTTAGAAGCAA---------ATGATGGCTC-----------------------------A-GGAATGTTAGATGAAGATGAGGAGG-ATTTGCAGAGGGCTCTGGCACT-AAACCTCCAAGAAATTGACATGGAAGATGAG----GAAGCAGATCTCCACAGGGCTCTTCAGCTAAGTAT--GCA-GGTAGTTCCAGAA---------------------------------------------ATA---------------TA---------TCTCAAGATATTCCACAGACAA-----------CAGGTACA-AATCTTACTTCAGAAGAGCTTCGGAAGAGA----------CAAGAAGCCTACTTTGAAAAACAGCAGCAGCAGCAGCAGCAGCAACAGCAGCAGCAGCAG-------------------------------------------------------------GGAG----------------AC----------------CCATCAGGACAGAGTTCAC------ATCCATGTGAAAGGCCAAC---CACCA-------GTTCA---GGAGCTC--------TTGG--GAGTGGTC--T---A---GGAAGTGGTG------------CCA----------------------------------------------------TGAGCTTC----------------------------------------------------------------------------------AGGCAGCTGTGACCA-------TGTCTTTAGAAA-----------CTGTCCG---AAATGATT-----TA-----AAAACA-GAAG-GGA---AAAATCAA-----------------
>LOC112629965_Theropithecus_gelada
ATGGAGTC----CATCTTCCACGAGAAACAA-----GAAGGCTCACTTTGTGCTCAA----CATTGCCTGAATAATTTATTGC-AA-----------------GGAGAA-----TATTT-----TAGCCCTGTG-G------AATTATC-C---TCAATTGCACATCA-GC--------------------------------------TGGATGAGGAGG--AGAGGATGAGAA-------------------------------TGGC--------AGAAGG---------------------------AGGAGTTACTAGTGAAGA-TTA-TC---GCACGTTTTTACAGCAGCCTTCTGGAAATA--------TG-GA----TTAC-AGT-------------------------------------------------------GGTT-T----TTTC---------T-----------CTATTCAGGTTATAAGCAATGCCTTGAAAGTCTG-GGGT-TTAGAACTAATCCTGTTCAACAG--TCC----------------------------AG----------------AGT-ATCAGAG--G-C-T----CAG-G-----ATCG--ATCCTATAAATGAA-AGATCAT---TTATA-----TGCAATT-----------AT------------------AA-----GG-------------------------AACA--CTGGTTTACAG--------TTAG-----AAAATTAGGA-AAAC----------AG------------------------------------TGGTT----------------------------------------------------------------------------------------------------------------------TA--ACTTGAAT-TC-TCTC---TTG-ACG-GGTCCAGAGTTA-ATATCAGAT--ACATATCTT--GCA-CTTTTCTTGGCTCAATTACAACAGGAAG----------------GTTAT---------TCTATATT-TGTTGTTA-A------GGGTGACCTGCCAGATTG--CGAAG------CTGAC---CAAC------------TCCTGCAG-A---T-GATCAGGGTCCAACAGATGCACCG-ACCAAAACTTATTGGAGAAG------AATT-AGCACAACTGAAAGAGCAAAGAGTCCAT-AAAAC--AGACCTGGAACGAGTGTTAGAAGCAA---------ATGATGGCTC-----------------------------A-GGAATGTTAGATGAAGATGAGGAGG-ATTTGCAGAGGGCTCTGGCACT-AAGTCGCCAAGAAATTGACATGGAAGATGAG----GAAGCAGATCTCCGCAGGGCTATTCAGCTAAGTAT--GCAAGGTAGTTCCAGAA---------------------------------------------ATA---------------TA---------TCTCAAGATATTCCACAGACAT-----------CAGGTACA-AATCTTACTTCAGAAGAGCTTCGGAAGAGA----------CGAGAAGCCTACTTTGAAAAACAGCAGCAAAAGCAGCAACAGCAGAAGCAGCAGCAGCAGCAGCAGCAGCAG-------------------------------------------------GGGG----------------AC----------------CTATCAGAACAGAGTTCAC------ATCCATGTGAAAGGCCAAC---CACCA-------GTTCA---GGAGCAC--------TTGG--GAGTGATC--T---A---GGTGATGCTATGG--GTGAAGAAGA----------------------------------------------------CATGCTTC----------------------------------------------------------------------------------AGGCAGCTGTGACCA-------TGTCTTTAGAAA-----------CTGTCAG---AAATGATT-----TG-----AAAACA-GAAG-GAA---AAAAATAA-----------------
>LOC119623504_Chlorocebus_sabaeus
ATGGATTT----CATCTTTCATGAAAAACAA-----GAAGGCTTTCTTTGTGCTCAG----CACTGCCTGAACAATCTGCTGC-AA-----------------GGAGAA-----TATTT-----TAGCCCTGTG-G------AATTAGC-T---TCAATTGCACATCA-GC--------------------------------------TAGATGAAGAAG--AGAGGATGAGAA-------------------------------TGGC--------AGAAGG---------------------------AGGAGTCACTAGTGAAGA-CTA-TC---GCGCATTTTTACAGCAGCCTTCAGAAAACA--------TG-GA----TGAT-AGC-------------------------------------------------------GGCT-T----CTTC---------T-----------CCATCCAGGTAATATGCAATGCCTTGAAGTTCTG-GGGT-TTAGAGGTCATCCATTTCAATAA--TCC----------------------------TG----------------AAT-ATCAGAA--G-C-T----CGG-G-----ATTG--ATCCTATAAATGAA-CGATCTT---TTATA-----TGTAATT-----------AT------------------AA-----AC-------------------------AACA--CTGGTTTACTA--------TTAG-----AAAATTCGGA-AAAC----------AC------------------------------------TGGTT----------------------------------------------------------------------------------------------------------------------TA--ACTTGAAT-TC-TCTC---TTG-GCG-GGTCCAGAATTA-ATATCAGAT--ACAGGCCTT--GCA-AATTTCTTGACTCAACTGCAACAGGAAG----------------CATAT---------TCTGTATT-TGTTGTTA-A------GGGGGATCTGCCAGACTG--TGAAG------CTGAC---CAAC------------TGCTGCAA-A---T-CATCAGTGTTGAAGAGATGGATAG-ACCAAAACTTAATGAAAAAA------AATT-AGCCAAAGAAAAAGACCATAGAGTCTAT-AAAAC--AATTCTTGAAAAAGTGTCAGAAGAAA---------GTGATGAGTC-----------------------------T-GGAACATCAGACCAAGAAGAGCAGG-ATTTTCAGAGGGCCCTGGAACT-AAGTCGCCAAGAAACCAATAAAGAAGATGA----------AGATCTCCGCAGGGCTATTGAACTAAGCAT--GCAAGGTAGTTCCAGAA---------------------------------------------ACA---------------CA---------TCGCAAGATCTTCCAAAGACAT-----------CATGTGGA-ACTCCTGCTTCGGAAGAGCCAAAGAAAA-------------TAAAAGACTATTTTGAAAAGCATCGGCAGGAACAGAAGCAGCAGCAACAACAG-------------------------------------------------------------------TCAG----------------AT----------------CCGCCAGGTCACAGTTCAT------ATCTACACGAAAGGCCAAC---AACAA-------GTTCG---AGAGCAA--------TTGA--GAGTGATC--T---C---AGGGATGACATCA-----ATGAAGA----------------------------------------------------CATAGTAC----------------------------------------------------------------------------------AGGCCACTGTCGACA-------CTGTTTTAGAAA-----------TTATGAG---AAAGAATC-----TG-----AAAATC-AAGG-GAG---AAAAATAA-----------------
>ATXN3_duck_mallard
ATGGAGGC----GATCTTCCACGAGCGGCAA-----GAAGGCTCATTGTGTGCTCAG----CACTGCCTGAATAATTTGCTAC-AA-----------------GGAGAG-----TATTT-----TAGCCCTGTT-G------AGTTATC-T---TCCATTGCGCAGCA-GT--------------------------------------TGGATGAGGAAG--AGAGAATGAGAA-------------------------------TGGC--------AGAGGG---------------------------AGGAGTGTCTAGTGAAGA-ATA-TC---GAACATTTTTACAGCAGCCTTCTGTAAATA--------TG-GA----TGAT-AGT-------------------------------------------------------GGAT-T----CTTC---------T-----------CAATTCAAGTCATAAGCAATGCCTTGAAAGTTTG-GGGT-TTAGAACTAATCCTCTTCAACAG--CCC----------------------------AG----------------AGT-ATCAGAG--G-C-T----TGG-G-----ATCG--ATCCTATAAATGAA-AAATCAT---TTATT-----TGTAATT-----------AT------------------AA-----GG-------------------------AACA--CTGGTTTACAG--------TTCG-----AAAGTTAGGA-AAAC----------AG------------------------------------TGGTT----------------------------------------------------------------------------------------------------------------------TA--ACTTGAAC-TC-TCTC---TTG-ATG-GGTCCAGAACTA-ATATCAGAT--ACATATCTT--GCA-CTTTTCTTGGCTCAATTACAACAAGAAG----------------GTTAT---------TCCATATT-TGTAGTAA-A------AGGTGACCTGCCAGACTG--TGAGG------CTGAT---CAGC------------TCTTGCAG-A---T-GATTCGGGTACAGCAGGTGCAGAG-ACCAAAACTAATTGGGGAAG------AGAC-AGCACAGTCAAGAGAACAGAGGCTACCC-AGAAG--CGATGTGGACCAAGCAATAGAAGTTAACCATCCTTTTGATGGAAC-----------------------------A-AGCATGTTAGACGAAGATGAGGAGA-ATTTTCAAAGAGCCCTGGCTCT-AAGTAGGCAGGAAATTGATATGGAAGATGAA----GAAGCTGATCTTCGTAGAGCCATTCAACTCAGCAT--GCAAGGTTGTCGTCGAA---------------------------------------------GTGAGTGCTTGAACTCGTTA---------TCAACAAATGTTCCTCAGTCACCACACACCAGTCAGACAGACTCCCTTTCTTCAGAAGAACTGCGAAGGAGA----------AGACAAGCATATTTTGAAAAGCAGCAACAACAG------------------------------------------------------------------------------------------------------------------------------CTGCCGCAGCAA-GATCAGACCCTGAACATAGAAGATAAGCCAGC--TATAA-------GCTCA---AGCAATC--------TGGA--AGCCGACC--C---A---GGAGGTGATATGA--GTGAAGAAGA----------------------------------------------------CATGCTTC----------------------------------------------------------------------------------AAGCAGCCATGAACA-------TGTCTCTGGAAT-----------CTGTTAG---AAACCACT-----TG-----AATACT-GAAG-AGA---AAAAATGA-----------------
>ATXN3_gallus_gallus
ATGGAGTC----GATCTTCCACGAGCGGCAA-----GAAGGCTCATTATGTGCTCAG----CACTGTCTGAATAATTTGTTAC-AA-----------------GGAGAG-----TACTT-----CAGTCCTGTG-G------AGTTATC-C---TCCATTGCACAGCA-GT--------------------------------------TAGATGAGGAAG--AAAGAATGAGAA-------------------------------TGGC--------AGAGGG---------------------------AGGAGTGTCTAGCGAAGA-ATA-TA---GAACATTTTTACAGCAGCCTTCTGTAAACA--------TG-GA----TGAC-AGT-------------------------------------------------------GGAT-T----CTTC---------T-----------CAATTCAAGTTATAAGCAATGCCTTGAAAGTGTG-GGGT-TTAGAACTAATCCTCTTCAACAG--CCC----------------------------AG----------------AGT-ATCAGAG--G-C-T----TGG-C-----ATCG--ACCCTATAAATGAA-AAATCAT---TTATT-----TGTAATT-----------AT------------------AA-----GG-------------------------AACA--CTGGTTTACAG--------TTCG-----AAAGTTAGGA-AAAC----------AGGTATTTAAGTGTATCCAAGGGATAAGGCTGAGCAAGTGGTT----------------------------------------------------------------------------------------------------------------------TA--ACTTGAAC-TC-TCTC---TTG-ATG-GGTCCAGAACTA-ATATCAGAT--ACATATCTT--GCA-CTTTTCTTGGCGCAATTACAACAGGAAG----------------GTTAT---------TCCATATT-TGTAGTAA-A------AGGTGACCTGCCAGACTG--TGAGG------CTGAT---CAGC------------TGTTGCAG-A---T-GATTCGAGTTCAGCAGGTACAGCG-ACCAAAACTAATTGGAGAAG------AGAC-TGCACAGTCAAGAGACCAGAGGCTACCC-AGAAG--TGATGTGGACCAAGCAATAGAAGTTAGCCATCCTTTTGATGGGAC-----------------------------A-GGCATGTTAGATGAAGATGAGGAGA-ATTTTCAAAGAGCTCTGGCTCT-AAGTAGGCAGGAAATTGATATGGAAGATGAA----GAAGCTGATCTTCGTAGAGCCATTCAACTCAGCAT--GCAAGGTAGTCGTCAAA---------------------------------------------GTGAGTTCTCAAACTCGTTA---------CCACAGAATGCTTCTCAGCCGCCACACACCAGTCAGACAGACTCTCTTTCTTCAGAAGATCTGCGCAGGAGA----------AGACAAGCATATTTTGAAAAGCAGCAACAACAG------------------------------------------------------------------------------------------------------------------------------CTA-CAGCAGCAGGATCTGACCCTGAACCTACATGATAAACCAAC--TATAA-------ACTCA---AGCACTC--------TGGA--AGCTGATC--C---A---GGAGGTGATATGA--GTGAGGAAGA----------------------------------------------------CATGCTTC----------------------------------------------------------------------------------AGGCAGCTATGAATA-------TGTCTCTGGAAT-----------CTGCTAG---AAACCACT-----TG-----AGTACA-GAAG-AGA---AGAAATGA-----------------
